# Supplementary material for: 4′-tert-Butyl-5-chloro-3H-spiro­[1,3-benzothia­zole-2,1′-cyclo­hexa­ne]
Source: Acta Crystallogr Sect E Struct Rep Online. 2012 Apr 28;68(Pt 5):o1542. doi: 10.1107/S1600536812017539 (PMC3344643; doi:10.1107/S1600536812017539)
Supplement: Supplementary file 1 [file e-68-o1542-sup1.cif]

##############################################################################
#                                                                            #
# This CIF contains the data in a paper accepted for publication in          #
# Acta Crystallographica Section E. It conforms to the requirements of       #
# Notes for Authors for Acta Crystallographica Section E, and has been       #
# peer reviewed under the auspices of the IUCr Commission on Journals.       #
#                                                                            #
# Full details of the Crystallographic Information File format               #
# are given in the paper "The Crystallographic Information File (CIF):       #
# a New Standard Archive File for Crystallography" by S. R. Hall, F. H.      #
# Allen and I. D. Brown [Acta Cryst. (1991), A47, 655-685].                  #
#                                                                            #
# The current version of the core CIF dictionary is obtainable from          #
# ftp://ftp.iucr.org/pub/cif_core.dic.                                       #
#                                                                            #
# Software is freely available for graphical display of the structure(s)     #
# in this CIF. For information consult the CIF software page                 #
# http://www.iucr.org/resources/cif/software.                                #
#                                                                            #
# This file may be used for bona fide research purposes within the           #
# scientific community so long as proper attribution is given to the journal # 
# article from which it was obtained.                                        #
#                                                                            #
##############################################################################
data_global
_audit_creation_method     'PLATON <TABLE ACC> option'
_journal_date_recd_electronic     2012-04-14
_journal_date_accepted     2012-04-19
_journal_name_full     'Acta Crystallographica, Section E'
_journal_year     2012
_journal_volume     68
_journal_issue      5
_journal_page_first     o1542
_journal_page_last     o1542
_journal_paper_category     QO
_journal_paper_doi     10.1107/S1600536812017539
_journal_coeditor_code     SU2411
_publ_contact_author_name
; Dr. Mehmet Akkurt
;
_publ_contact_author_address
;
Department of Physics
Faculty of Sciences
Erciyes University
38039 Kayseri
Turkey
;
_publ_contact_author_email     akkurt@erciyes.edu.tr
_publ_contact_author_fax     '+90-352-4374933'
_publ_contact_author_phone     '+90-352-4374901 ext. 33106'
_publ_section_title
;\
4'-<i>tert</i>-Butyl-5-chloro-3<i>H</i>-spiro[1,3-benzothiazole-2,1'-\
cyclohexane]
;
loop_
    _publ_author_name
    _publ_author_address
    'Mehmet Akkurt'
; Department of Physics,
  Faculty of Sciences,
  Erciyes University,
  38039 Kayseri,
  Turkey
;
    'G\"ok\,ce Cihan-\"Ust\"unda\(g'
;
Department of Pharmaceutical Chemistry,
Faculty of Pharmacy,
Istanbul University,
34116 Beyaz\?it,
Istanbul,
Turkey
;
    'G\"ultaze \,Capan'
;
Department of Pharmaceutical Chemistry,
Faculty of Pharmacy,
Istanbul University,
34116 Beyaz\?it,
Istanbul,
Turkey
;
    'Y\?ilmaz Da\(gdemir'
; Department of Physics,
  Faculty of Sciences,
  Erciyes University,
  38039 Kayseri,
  Turkey
;
    'Muhammad Nawaz Tahir'
;
Department of Physics,
University of Sargodha,
Sargodha,
Pakistan
;
data_I
_chemical_name_systematic
;
4'-<i>tert</i>-Butyl-5-chloro-3<i>H</i>-spiro[1,3-benzothiazole-2,1'-
cyclohexane]
;
_chemical_name_common     ?
_chemical_formula_moiety     'C16 H22 Cl N S'
_chemical_formula_sum     'C16 H22 Cl N S'
_chemical_formula_structural     ?
_chemical_formula_iupac     'C16 H22 Cl N S'
_chemical_formula_weight     295.87
_chemical_melting_point     ?
_symmetry_cell_setting     monoclinic
_symmetry_space_group_name_H-M     'P 21/c'
_symmetry_space_group_name_Hall     '-P 2ybc'
loop_
    _symmetry_equiv_pos_site_id
    _symmetry_equiv_pos_as_xyz
    1 x,y,z
    2 -x,1/2+y,1/2-z
    3 -x,-y,-z
    4 x,1/2-y,1/2+z
_cell_length_a     15.2810(18)
_cell_length_b     8.9830(8)
_cell_length_c     11.8750(13)
_cell_angle_alpha     90
_cell_angle_beta     109.580(3)
_cell_angle_gamma     90
_cell_volume     1535.8(3)
_cell_formula_units_Z     4
_cell_measurement_reflns_used     776
_cell_measurement_theta_min     3.25
_cell_measurement_theta_max     19.5
_cell_measurement_temperature     296(2)
_exptl_crystal_description     prism
_exptl_crystal_colour     colourless
_exptl_crystal_size_max     0.27
_exptl_crystal_size_mid     0.20
_exptl_crystal_size_min     0.18
_exptl_crystal_size_rad     ?
_exptl_crystal_density_diffrn     1.280
_exptl_crystal_density_meas     ?
_exptl_crystal_density_method     'Not Measured'
_exptl_crystal_F_000     632
_exptl_absorpt_coefficient_mu     0.372
_exptl_absorpt_correction_type     multi-scan
_exptl_absorpt_process_details     '(SADABS; Bruker, 2005)'
_exptl_absorpt_correction_T_min     0.915
_exptl_absorpt_correction_T_max     0.935
_exptl_special_details
;
Spectroscopic data for the title compound: IR (KBr) \n = 3370 (N---H), 2962,
2912, 2862 (C---H), 1585, 1571, 1473, 1442 (C=C) cm^-1^; 1<i>H</i>-NMR
(DMSO-d6, 500 MHz) d= 0.83--0.86 (9<i>H</i>, m, 4'-C(CH3)3-cyc.), 0.95--1.02
(1<i>H</i>, m, CH/CH2-cyc.), 1.09--1.36 (2<i>H</i>, m, CH/CH2-cyc.),
1.58--1.72 (4<i>H</i>, m, CH/CH2-cyc.), 2.15--2.22 (2<i>H</i>, m,
CH/CH2-cyc.), 6.40, 6.47 (1<i>H</i>, 2 d, J=2.0 Hz, H4-bt.), 6.50 (1<i>H</i>,
dd, J=8.1, 2.0 Hz, H6-bt.), 6.90 (1<i>H</i>, d, J=7.8 Hz, H7-bt.), 6.73, 6.97
(1<i>H</i>, 2 s, NH) p.p.m. (cyc.=cyclohexane, bt.=benzothiazole).
;
_diffrn_ambient_temperature     296(2)
_diffrn_radiation_type     MoK\a
_diffrn_radiation_wavelength     0.71073
_diffrn_radiation_source     'fine-focus sealed tube'
_diffrn_radiation_monochromator     graphite
_diffrn_measurement_device_type     'Bruker Kappa APEXII CCD'
_diffrn_measurement_method     \w
_diffrn_detector_area_resol_mean     ?
_diffrn_reflns_number     14074
_diffrn_reflns_av_R_equivalents     0.0429
_diffrn_reflns_av_sigmaI/netI     0.0542
_diffrn_reflns_theta_min     2.67
_diffrn_reflns_theta_max     28.54
_diffrn_reflns_theta_full     28.54
_diffrn_measured_fraction_theta_max     0.988
_diffrn_measured_fraction_theta_full     0.988
_diffrn_reflns_limit_h_min     -20
_diffrn_reflns_limit_h_max     20
_diffrn_reflns_limit_k_min     -11
_diffrn_reflns_limit_k_max     10
_diffrn_reflns_limit_l_min     -15
_diffrn_reflns_limit_l_max     15
_diffrn_reflns_reduction_process
;
;
_refine_special_details
;
Refinement on <i>F</i>^2^ for ALL reflections except those flagged by the user
for potential systematic errors. Weighted <i>R</i>-factors <i>wR</i> and all
goodnesses of fit <i>S</i> are based on <i>F</i>^2^, conventional
<i>R</i>-factors <i>R</i> are based on <i>F</i>, with <i>F</i> set to zero for
negative <i>F</i>^2^. The observed criterion of <i>F</i>^2^ > \s(<i>F</i>^2^)
is used only for calculating -<i>R</i>-factor-obs <i>etc</i>. and is not
relevant to the choice of reflections for refinement. <i>R</i>-factors based
on <i>F</i>^2^ are statistically about twice as large as those based on
<i>F</i>, and <i>R</i>-factors based on ALL data will be even larger.
;
_reflns_number_total     3849
_reflns_number_gt     2330
_reflns_threshold_expression     I>2\s(I)
_refine_ls_structure_factor_coef     Fsqd
_refine_ls_matrix_type     full
_refine_ls_R_factor_all     0.1000
_refine_ls_R_factor_gt     0.0515
_refine_ls_wR_factor_gt     0.1065
_refine_ls_wR_factor_ref     0.1275
_refine_ls_goodness_of_fit_ref     1.021
_refine_ls_restrained_S_all     1.022
_refine_ls_number_reflns     3849
_refine_ls_number_parameters     179
_refine_ls_number_restraints     1
_refine_ls_number_constraints     ?
_refine_ls_hydrogen_treatment     mixed
_refine_ls_weighting_scheme     calc
_refine_ls_weighting_details
         'calc w=1/[\s^2^(Fo^2^)+(0.0473P)^2^+0.2285P] where P=(Fo^2^+2Fc^2^)/3'
_atom_sites_solution_hydrogens     geom
_atom_sites_solution_primary     direct
_atom_sites_solution_secondary     difmap
_refine_ls_shift/su_max     0.000
_refine_ls_shift/su_mean     0.000
_refine_diff_density_max     0.253
_refine_diff_density_min     -0.242
_refine_ls_extinction_method     'none'
_refine_ls_abs_structure_details     ?
_refine_ls_abs_structure_Flack     .
loop_
    _atom_type_symbol
    _atom_type_description
    _atom_type_scat_dispersion_real
    _atom_type_scat_dispersion_imag
    _atom_type_scat_source
    C C 0.0033 0.0016 ' International Tables Vol C Tables 4.2.6.8 and 6.1.1.4'
    H H 0.0000 0.0000 ' International Tables Vol C Tables 4.2.6.8 and 6.1.1.4'
    Cl Cl 0.1484 0.1585 ' International Tables Vol C Tables 4.2.6.8 and 6.1.1.4'
    N N 0.0061 0.0033 ' International Tables Vol C Tables 4.2.6.8 and 6.1.1.4'
    S S 0.1246 0.1234 ' International Tables Vol C Tables 4.2.6.8 and 6.1.1.4'
_computing_data_collection     'APEX2 (Bruker, 2009)'
_computing_cell_refinement     'SAINT (Bruker, 2009)'
_computing_data_reduction     'SAINT (Bruker, 2009)'
_computing_structure_solution     'SHELXS97 (Sheldrick, 2008)'
_computing_structure_refinement     'SHELXL97 (Sheldrick, 2008)'
_computing_molecular_graphics
                  'ORTEP-3 for Windows (Farrugia, 1997) and PLATON (Spek, 2009)'
_computing_publication_material
                                'WinGX (Farrugia, 1999) and PLATON (Spek, 2009)'
loop_
    _atom_site_type_symbol
    _atom_site_label
    _atom_site_fract_x
    _atom_site_fract_y
    _atom_site_fract_z
    _atom_site_U_iso_or_equiv
    _atom_site_thermal_displace_type
    _atom_site_calc_flag
    _atom_site_refinement_flags
    _atom_site_occupancy
    _atom_site_disorder_assembly
    _atom_site_disorder_group
    Cl Cl1 -0.35486(5) 0.80459(8) 0.13722(7) 0.0761(3) Uani d . 1.000 . .
    S S1 0.02827(4) 0.69814(6) 0.07426(5) 0.0503(2) Uani d . 1.000 . .
    N N1 -0.00626(14) 0.8895(2) 0.2213(2) 0.0628(8) Uani d D 1.000 . .
    C C1 -0.08493(14) 0.7159(2) 0.07911(17) 0.0369(7) Uani d . 1.000 . .
    C C2 -0.16334(16) 0.6409(2) 0.0125(2) 0.0474(8) Uani d . 1.000 . .
    C C3 -0.24750(16) 0.6684(2) 0.0286(2) 0.0515(8) Uani d . 1.000 . .
    C C4 -0.25028(16) 0.7710(2) 0.1132(2) 0.0469(8) Uani d . 1.000 . .
    C C5 -0.17272(16) 0.8482(2) 0.1807(2) 0.0447(7) Uani d . 1.000 . .
    C C6 -0.08920(15) 0.8210(2) 0.16337(18) 0.0390(7) Uani d . 1.000 . .
    C C7 0.07535(15) 0.8422(2) 0.1936(2) 0.0442(7) Uani d . 1.000 . .
    C C8 0.11774(16) 0.9705(2) 0.1463(2) 0.0519(8) Uani d . 1.000 . .
    C C9 0.20566(15) 0.9285(2) 0.1218(2) 0.0500(8) Uani d . 1.000 . .
    C C10 0.27931(14) 0.8647(2) 0.23261(18) 0.0408(7) Uani d . 1.000 . .
    C C11 0.23620(15) 0.7316(2) 0.27578(19) 0.0438(7) Uani d . 1.000 . .
    C C12 0.14820(15) 0.7730(2) 0.30136(19) 0.0467(8) Uani d . 1.000 . .
    C C13 0.37389(16) 0.8291(2) 0.2176(2) 0.0509(8) Uani d . 1.000 . .
    C C14 0.4048(2) 0.9596(3) 0.1572(3) 0.0845(14) Uani d . 1.000 . .
    C C15 0.44715(18) 0.8047(3) 0.3408(2) 0.0800(11) Uani d . 1.000 . .
    C C16 0.36933(18) 0.6896(3) 0.1415(2) 0.0651(10) Uani d . 1.000 . .
    H H1N -0.0005(17) 0.955(2) 0.2742(16) 0.070(8) Uiso d D 1.000 . .
    H H2 -0.16000 0.57120 -0.04380 0.0570 Uiso c R 1.000 . .
    H H3 -0.30100 0.61850 -0.01690 0.0620 Uiso c R 1.000 . .
    H H5 -0.17650 0.91750 0.23700 0.0540 Uiso c R 1.000 . .
    H H8A 0.07240 1.00700 0.07300 0.0620 Uiso c R 1.000 . .
    H H8B 0.13160 1.05100 0.20410 0.0620 Uiso c R 1.000 . .
    H H9A 0.23040 1.01600 0.09520 0.0600 Uiso c R 1.000 . .
    H H9B 0.19090 0.85550 0.05810 0.0600 Uiso c R 1.000 . .
    H H10 0.29130 0.94100 0.29500 0.0490 Uiso c R 1.000 . .
    H H11A 0.22180 0.65430 0.21530 0.0520 Uiso c R 1.000 . .
    H H11B 0.28120 0.69160 0.34790 0.0520 Uiso c R 1.000 . .
    H H12A 0.12260 0.68450 0.32520 0.0560 Uiso c R 1.000 . .
    H H12B 0.16360 0.84290 0.36740 0.0560 Uiso c R 1.000 . .
    H H14A 0.46750 0.94360 0.15950 0.1270 Uiso c R 1.000 . .
    H H14B 0.40160 1.05020 0.19850 0.1270 Uiso c R 1.000 . .
    H H14C 0.36470 0.96690 0.07550 0.1270 Uiso c R 1.000 . .
    H H15A 0.50660 0.78790 0.33200 0.1200 Uiso c R 1.000 . .
    H H15B 0.43040 0.71970 0.37820 0.1200 Uiso c R 1.000 . .
    H H15C 0.45040 0.89120 0.38960 0.1200 Uiso c R 1.000 . .
    H H16A 0.31930 0.69930 0.06700 0.0980 Uiso c R 1.000 . .
    H H16B 0.35900 0.60370 0.18350 0.0980 Uiso c R 1.000 . .
    H H16C 0.42680 0.67840 0.12620 0.0980 Uiso c R 1.000 . .
loop_
    _atom_site_aniso_label
    _atom_site_aniso_U_11
    _atom_site_aniso_U_22
    _atom_site_aniso_U_33
    _atom_site_aniso_U_12
    _atom_site_aniso_U_13
    _atom_site_aniso_U_23
    Cl1 0.0543(4) 0.0816(5) 0.1046(6) 0.0027(3) 0.0428(4) -0.0018(4)
    S1 0.0456(3) 0.0510(4) 0.0568(4) -0.0017(3) 0.0203(3) -0.0182(3)
    N1 0.0467(12) 0.0636(14) 0.0770(15) -0.0030(10) 0.0191(11) -0.0390(12)
    C1 0.0441(12) 0.0319(11) 0.0363(11) 0.0025(9) 0.0158(9) 0.0017(8)
    C2 0.0533(14) 0.0404(12) 0.0483(13) -0.0035(10) 0.0168(11) -0.0086(10)
    C3 0.0460(14) 0.0488(14) 0.0571(15) -0.0096(11) 0.0139(12) -0.0054(11)
    C4 0.0438(13) 0.0414(12) 0.0586(15) 0.0046(10) 0.0214(11) 0.0072(10)
    C5 0.0531(14) 0.0361(11) 0.0492(13) 0.0061(10) 0.0229(11) -0.0011(9)
    C6 0.0455(13) 0.0295(10) 0.0412(12) 0.0022(9) 0.0133(10) -0.0016(9)
    C7 0.0402(13) 0.0395(12) 0.0517(13) -0.0018(9) 0.0139(11) -0.0117(10)
    C8 0.0483(14) 0.0382(12) 0.0580(15) 0.0040(10) 0.0030(11) 0.0069(10)
    C9 0.0518(14) 0.0434(12) 0.0515(14) -0.0031(10) 0.0131(11) 0.0118(10)
    C10 0.0424(12) 0.0352(11) 0.0411(12) -0.0016(9) 0.0091(10) -0.0016(9)
    C11 0.0465(13) 0.0404(12) 0.0400(12) 0.0039(10) 0.0087(10) 0.0094(9)
    C12 0.0554(15) 0.0414(12) 0.0440(13) -0.0032(10) 0.0176(11) -0.0010(9)
    C13 0.0451(14) 0.0488(13) 0.0572(15) 0.0010(10) 0.0151(11) -0.0043(11)
    C14 0.070(2) 0.0732(19) 0.126(3) -0.0153(15) 0.0536(19) 0.0001(18)
    C15 0.0468(16) 0.105(2) 0.077(2) 0.0111(15) 0.0061(15) -0.0186(16)
    C16 0.0638(17) 0.0669(16) 0.0687(17) 0.0053(13) 0.0278(14) -0.0127(13)
_geom_special_details
;
Bond distances, angles <i>etc</i>. have been calculated using the rounded
fractional coordinates. All su's are estimated from the variances of the
(full) variance-covariance matrix. The cell e.s.d.'s are taken into account in
the estimation of distances, angles and torsion angles
;
loop_
    _geom_bond_atom_site_label_1
    _geom_bond_atom_site_label_2
    _geom_bond_site_symmetry_1
    _geom_bond_site_symmetry_2
    _geom_bond_distance
    _geom_bond_publ_flag
    Cl1 C4 . . 1.741(3) no
    S1 C1 . . 1.757(2) no
    S1 C7 . . 1.875(2) no
    N1 C6 . . 1.369(3) no
    N1 C7 . . 1.456(3) no
    N1 H1N . . 0.844(18) no
    C1 C2 . . 1.371(3) no
    C1 C6 . . 1.393(3) no
    C2 C3 . . 1.384(4) no
    C3 C4 . . 1.375(3) no
    C4 C5 . . 1.375(3) no
    C5 C6 . . 1.381(3) no
    C7 C12 . . 1.519(3) no
    C7 C8 . . 1.519(3) no
    C8 C9 . . 1.515(3) no
    C9 C10 . . 1.528(3) no
    C10 C13 . . 1.548(3) no
    C10 C11 . . 1.534(3) no
    C11 C12 . . 1.521(3) no
    C13 C15 . . 1.531(3) no
    C13 C16 . . 1.533(3) no
    C13 C14 . . 1.529(4) no
    C2 H2 . . 0.9300 no
    C3 H3 . . 0.9300 no
    C5 H5 . . 0.9300 no
    C8 H8A . . 0.9700 no
    C8 H8B . . 0.9700 no
    C9 H9A . . 0.9700 no
    C9 H9B . . 0.9700 no
    C10 H10 . . 0.9800 no
    C11 H11A . . 0.9700 no
    C11 H11B . . 0.9700 no
    C12 H12A . . 0.9700 no
    C12 H12B . . 0.9700 no
    C14 H14A . . 0.9600 no
    C14 H14B . . 0.9600 no
    C14 H14C . . 0.9600 no
    C15 H15A . . 0.9600 no
    C15 H15B . . 0.9600 no
    C15 H15C . . 0.9600 no
    C16 H16A . . 0.9600 no
    C16 H16B . . 0.9600 no
    C16 H16C . . 0.9600 no
loop_
    _geom_angle_atom_site_label_1
    _geom_angle_atom_site_label_2
    _geom_angle_atom_site_label_3
    _geom_angle_site_symmetry_1
    _geom_angle_site_symmetry_2
    _geom_angle_site_symmetry_3
    _geom_angle
    _geom_angle_publ_flag
    C1 S1 C7 . . . 92.59(10) no
    C6 N1 C7 . . . 118.31(19) no
    C6 N1 H1N . . . 122.4(18) no
    C7 N1 H1N . . . 119.2(18) no
    C2 C1 C6 . . . 120.3(2) no
    S1 C1 C6 . . . 111.63(16) no
    S1 C1 C2 . . . 128.03(16) no
    C1 C2 C3 . . . 120.35(19) no
    C2 C3 C4 . . . 118.6(2) no
    Cl1 C4 C3 . . . 119.39(19) no
    Cl1 C4 C5 . . . 118.43(17) no
    C3 C4 C5 . . . 122.2(2) no
    C4 C5 C6 . . . 118.9(2) no
    C1 C6 C5 . . . 119.7(2) no
    N1 C6 C1 . . . 114.0(2) no
    N1 C6 C5 . . . 126.29(19) no
    S1 C7 N1 . . . 103.38(15) no
    N1 C7 C8 . . . 111.46(17) no
    S1 C7 C8 . . . 110.32(15) no
    S1 C7 C12 . . . 109.96(13) no
    C8 C7 C12 . . . 109.82(19) no
    N1 C7 C12 . . . 111.75(19) no
    C7 C8 C9 . . . 113.43(16) no
    C8 C9 C10 . . . 111.89(18) no
    C9 C10 C11 . . . 107.78(18) no
    C9 C10 C13 . . . 115.16(18) no
    C11 C10 C13 . . . 113.56(16) no
    C10 C11 C12 . . . 112.56(16) no
    C7 C12 C11 . . . 112.28(18) no
    C10 C13 C15 . . . 109.36(19) no
    C10 C13 C16 . . . 112.15(19) no
    C14 C13 C16 . . . 108.1(2) no
    C15 C13 C16 . . . 108.70(18) no
    C14 C13 C15 . . . 108.4(2) no
    C10 C13 C14 . . . 110.04(18) no
    C1 C2 H2 . . . 120.00 no
    C3 C2 H2 . . . 120.00 no
    C2 C3 H3 . . . 121.00 no
    C4 C3 H3 . . . 121.00 no
    C4 C5 H5 . . . 121.00 no
    C6 C5 H5 . . . 121.00 no
    C7 C8 H8A . . . 109.00 no
    C7 C8 H8B . . . 109.00 no
    C9 C8 H8A . . . 109.00 no
    C9 C8 H8B . . . 109.00 no
    H8A C8 H8B . . . 108.00 no
    C8 C9 H9A . . . 109.00 no
    C8 C9 H9B . . . 109.00 no
    C10 C9 H9A . . . 109.00 no
    C10 C9 H9B . . . 109.00 no
    H9A C9 H9B . . . 108.00 no
    C9 C10 H10 . . . 107.00 no
    C11 C10 H10 . . . 107.00 no
    C13 C10 H10 . . . 107.00 no
    C10 C11 H11A . . . 109.00 no
    C10 C11 H11B . . . 109.00 no
    C12 C11 H11A . . . 109.00 no
    C12 C11 H11B . . . 109.00 no
    H11A C11 H11B . . . 108.00 no
    C7 C12 H12A . . . 109.00 no
    C7 C12 H12B . . . 109.00 no
    C11 C12 H12A . . . 109.00 no
    C11 C12 H12B . . . 109.00 no
    H12A C12 H12B . . . 108.00 no
    C13 C14 H14A . . . 110.00 no
    C13 C14 H14B . . . 109.00 no
    C13 C14 H14C . . . 109.00 no
    H14A C14 H14B . . . 109.00 no
    H14A C14 H14C . . . 109.00 no
    H14B C14 H14C . . . 109.00 no
    C13 C15 H15A . . . 110.00 no
    C13 C15 H15B . . . 109.00 no
    C13 C15 H15C . . . 110.00 no
    H15A C15 H15B . . . 110.00 no
    H15A C15 H15C . . . 109.00 no
    H15B C15 H15C . . . 109.00 no
    C13 C16 H16A . . . 110.00 no
    C13 C16 H16B . . . 109.00 no
    C13 C16 H16C . . . 109.00 no
    H16A C16 H16B . . . 109.00 no
    H16A C16 H16C . . . 109.00 no
    H16B C16 H16C . . . 110.00 no
loop_
    _geom_torsion_atom_site_label_1
    _geom_torsion_atom_site_label_2
    _geom_torsion_atom_site_label_3
    _geom_torsion_atom_site_label_4
    _geom_torsion_site_symmetry_1
    _geom_torsion_site_symmetry_2
    _geom_torsion_site_symmetry_3
    _geom_torsion_site_symmetry_4
    _geom_torsion
    _geom_torsion_publ_flag
    C7 S1 C1 C2 . . . . 180.00(19) no
    C7 S1 C1 C6 . . . . -0.14(15) no
    C1 S1 C7 N1 . . . . -1.11(14) no
    C1 S1 C7 C8 . . . . -120.40(16) no
    C1 S1 C7 C12 . . . . 118.33(16) no
    C6 N1 C7 S1 . . . . 2.3(2) no
    C6 N1 C7 C8 . . . . 120.8(2) no
    C6 N1 C7 C12 . . . . -115.9(2) no
    C7 N1 C6 C1 . . . . -2.6(3) no
    C7 N1 C6 C5 . . . . 178.01(19) no
    S1 C1 C2 C3 . . . . 179.60(16) no
    C6 C1 C2 C3 . . . . -0.3(3) no
    S1 C1 C6 N1 . . . . 1.5(2) no
    S1 C1 C6 C5 . . . . -179.09(15) no
    C2 C1 C6 N1 . . . . -178.61(18) no
    C2 C1 C6 C5 . . . . 0.8(3) no
    C1 C2 C3 C4 . . . . -0.6(3) no
    C2 C3 C4 C5 . . . . 0.9(3) no
    C2 C3 C4 Cl1 . . . . -178.66(16) no
    Cl1 C4 C5 C6 . . . . 179.20(15) no
    C3 C4 C5 C6 . . . . -0.4(3) no
    C4 C5 C6 N1 . . . . 178.9(2) no
    C4 C5 C6 C1 . . . . -0.5(3) no
    S1 C7 C8 C9 . . . . -68.5(2) no
    N1 C7 C8 C9 . . . . 177.21(19) no
    C12 C7 C8 C9 . . . . 52.8(2) no
    S1 C7 C12 C11 . . . . 69.25(19) no
    N1 C7 C12 C11 . . . . -176.55(16) no
    C8 C7 C12 C11 . . . . -52.3(2) no
    C7 C8 C9 C10 . . . . -56.6(2) no
    C8 C9 C10 C11 . . . . 56.2(2) no
    C8 C9 C10 C13 . . . . -175.93(15) no
    C9 C10 C11 C12 . . . . -56.7(2) no
    C13 C10 C11 C12 . . . . 174.45(17) no
    C9 C10 C13 C14 . . . . 46.7(2) no
    C9 C10 C13 C15 . . . . 165.71(17) no
    C9 C10 C13 C16 . . . . -73.6(2) no
    C11 C10 C13 C14 . . . . 171.7(2) no
    C11 C10 C13 C15 . . . . -69.4(2) no
    C11 C10 C13 C16 . . . . 51.3(2) no
    C10 C11 C12 C7 . . . . 56.6(2) no
loop_
    _geom_hbond_atom_site_label_D
    _geom_hbond_atom_site_label_H
    _geom_hbond_atom_site_label_A
    _geom_hbond_site_symmetry_A
    _geom_hbond_distance_DH
    _geom_hbond_distance_HA
    _geom_hbond_distance_DA
    _geom_hbond_angle_DHA
    _geom_hbond_publ_flag
    C8 H8B Cg1 2_555 0.97 2.84 3.796(2) 169 yes
_iucr_refine_instructions_details
;
TITL K-ht in P2(1)/c
CELL  0.71073  15.2810   8.9830  11.8750   90.000  109.580   90.000
ZERR     4.00   0.0018   0.0008   0.0013    0.000    0.003    0.000
LATT   1
SYMM  - X, 1/2 + Y, 1/2 - Z
SFAC  C    H    N    S    CL
UNIT  64   88   4    4    4
MERG   2
OMIT    -4.00 180.00
DFIX   0.860   0.010 N1 H1N
FMAP   2
PLAN    5
ACTA
BOND
LIST   4
L.S.  13
WGHT    0.047300    0.228500
FVAR       0.17502
C1    1   -0.084929    0.715867    0.079111    11.00000    0.04410    0.03195 =
         0.03630    0.00167    0.01580    0.00255
C2    1   -0.163340    0.640933    0.012504    11.00000    0.05333    0.04038 =
         0.04830   -0.00864    0.01678   -0.00352
AFIX  43
H2    2   -0.159967    0.571240   -0.043810    11.00000   -1.20000
AFIX   0
C3    1   -0.247505    0.668390    0.028576    11.00000    0.04598    0.04879 =
         0.05715   -0.00543    0.01393   -0.00961
AFIX  43
H3    2   -0.301011    0.618505   -0.016882    11.00000   -1.20000
AFIX   0
C4    1   -0.250282    0.771007    0.113198    11.00000    0.04380    0.04140 =
         0.05858    0.00724    0.02138    0.00463
C5    1   -0.172722    0.848150    0.180664    11.00000    0.05312    0.03605 =
         0.04922   -0.00108    0.02288    0.00605
AFIX  43
H5    2   -0.176459    0.917480    0.237038    11.00000   -1.20000
AFIX   0
C6    1   -0.089197    0.821028    0.163369    11.00000    0.04553    0.02949 =
         0.04119   -0.00164    0.01333    0.00219
C7    1    0.075354    0.842197    0.193580    11.00000    0.04022    0.03954 =
         0.05172   -0.01170    0.01389   -0.00179
C8    1    0.117745    0.970480    0.146348    11.00000    0.04825    0.03823 =
         0.05802    0.00694    0.00297    0.00397
AFIX  23
H8A   2    0.072444    1.006962    0.073015    11.00000   -1.20000
H8B   2    0.131626    1.050961    0.204129    11.00000   -1.20000
AFIX   0
C9    1    0.205657    0.928549    0.121830    11.00000    0.05177    0.04343 =
         0.05149    0.01179    0.01313   -0.00307
AFIX  23
H9A   2    0.230432    1.016016    0.095203    11.00000   -1.20000
H9B   2    0.190910    0.855465    0.058058    11.00000   -1.20000
AFIX   0
C10   1    0.279313    0.864685    0.232610    11.00000    0.04238    0.03516 =
         0.04113   -0.00157    0.00911   -0.00156
AFIX  13
H10   2    0.291338    0.940981    0.294954    11.00000   -1.20000
AFIX   0
C11   1    0.236202    0.731621    0.275777    11.00000    0.04646    0.04041 =
         0.03996    0.00943    0.00875    0.00393
AFIX  23
H11A  2    0.221817    0.654283    0.215301    11.00000   -1.20000
H11B  2    0.281210    0.691632    0.347908    11.00000   -1.20000
AFIX   0
C12   1    0.148200    0.773031    0.301362    11.00000    0.05538    0.04141 =
         0.04395   -0.00101    0.01759   -0.00322
AFIX  23
H12A  2    0.122586    0.684452    0.325216    11.00000   -1.20000
H12B  2    0.163650    0.842863    0.367446    11.00000   -1.20000
AFIX   0
C13   1    0.373891    0.829143    0.217594    11.00000    0.04506    0.04880 =
         0.05724   -0.00434    0.01511    0.00104
C14   1    0.404817    0.959611    0.157156    11.00000    0.06966    0.07322 =
         0.12606    0.00012    0.05357   -0.01529
AFIX 137
H14A  2    0.467522    0.943551    0.159538    11.00000   -1.50000
H14B  2    0.401637    1.050221    0.198475    11.00000   -1.50000
H14C  2    0.364702    0.966950    0.075520    11.00000   -1.50000
AFIX   0
C15   1    0.447147    0.804673    0.340836    11.00000    0.04676    0.10495 =
         0.07712   -0.01865    0.00611    0.01107
AFIX 137
H15A  2    0.506550    0.787852    0.332006    11.00000   -1.50000
H15B  2    0.430416    0.719656    0.378206    11.00000   -1.50000
H15C  2    0.450398    0.891170    0.389551    11.00000   -1.50000
AFIX   0
C16   1    0.369331    0.689593    0.141453    11.00000    0.06382    0.06695 =
         0.06874   -0.01267    0.02783    0.00527
AFIX 137
H16A  2    0.319262    0.699335    0.066983    11.00000   -1.50000
H16B  2    0.359038    0.603715    0.183485    11.00000   -1.50000
H16C  2    0.426838    0.678367    0.126226    11.00000   -1.50000
AFIX   0
N1    3   -0.006256    0.889453    0.221295    11.00000    0.04672    0.06364 =
         0.07701   -0.03900    0.01911   -0.00304
S1    4    0.028265    0.698139    0.074263    11.00000    0.04557    0.05105 =
         0.05682   -0.01816    0.02028   -0.00167
CL1   5   -0.354863    0.804588    0.137219    11.00000    0.05426    0.08163 =
         0.10455   -0.00180    0.04284    0.00271
H1N   2   -0.000484    0.955074    0.274152    11.00000    0.06965
HKLF    4
REM  K-ht in P2(1)/c
REM R1 =  0.0515 for   2330 Fo > 4sig(Fo)  and  0.1000 for all   3849 data
REM    179 parameters refined using      1 restraints
END
WGHT      0.0473      0.2277
REM Highest difference peak  0.253,  deepest hole -0.242,  1-sigma level  0.044
Q1    1  -0.0316  0.7144  0.0874  11.00000  0.05    0.25
Q2    1  -0.3179  0.7738  0.2155  11.00000  0.05    0.22
Q3    1  -0.3206  0.8387  0.2181  11.00000  0.05    0.20
Q4    1  -0.3025  0.7869  0.1265  11.00000  0.05    0.20
Q5    1   0.3300  0.8644  0.2174  11.00000  0.05    0.19
;
