# Supplementary material for: 4′-tert-Butyl-5-chloro-3H-spiro­[1,3-benzothia­zole-2,1′-cyclo­hexa­ne]
Source: Acta Crystallogr Sect E Struct Rep Online. 2012 Apr 28;68(Pt 5):o1542. doi: 10.1107/S1600536812017539 (PMC3344643; doi:10.1107/S1600536812017539)
Supplement: Supplementary file 2 [file e-68-o1542-Isup2.hkl]

# 
# h,k,l, Fc-squared, Fo-squared, sigma(Fo-squared) and status flag 
# 
data_I
_shelx_title ' K-ht in P2(1)/c' 
_shelx_refln_list_code          4 
_shelx_F_calc_maximum      179.84 
_exptl_crystal_F_000       632.00 
_reflns_d_resolution_high  0.7438 
 
loop_ 
 _symmetry_equiv_pos_as_xyz 
 'x, y, z' 
 '-x, y+1/2, -z+1/2' 
 '-x, -y, -z' 
 'x, -y-1/2, z-1/2' 
 
_cell_length_a    15.2810 
_cell_length_b     8.9830 
_cell_length_c    11.8750 
_cell_angle_alpha  90.000 
_cell_angle_beta  109.580 
_cell_angle_gamma  90.000 
 
_shelx_F_squared_multiplier     1.000 
 
loop_ 
 _refln_index_h 
 _refln_index_k 
 _refln_index_l 
 _refln_F_squared_calc 
 _refln_F_squared_meas 
 _refln_F_squared_sigma 
 _refln_observed_status 
   2   0   0      243.78      204.32      5.56 o 
   3   0   0     3544.58     3477.93     54.39 o 
   4   0   0     1022.18     1001.05     18.73 o 
   5   0   0     3572.49     3402.60     62.10 o 
   6   0   0       70.55       62.96      6.61 o 
   7   0   0      372.75      377.95     16.03 o 
   8   0   0     2011.22     1931.07     70.02 o 
   9   0   0       21.15       17.95      5.86 o 
  10   0   0      797.47      751.99     42.60 o 
  11   0   0     1095.12      988.65     35.08 o 
  12   0   0       36.88       40.79      9.69 o 
  13   0   0        2.70       10.02     10.12 o 
  14   0   0       17.43       26.26      9.12 o 
  15   0   0      297.65      276.91     23.66 o 
  16   0   0       66.63       39.44     14.69 o 
  17   0   0        8.64        1.76     10.45 o 
  18   0   0      122.31      116.85     18.91 o 
  19   0   0       45.37       59.74     16.16 o 
   1   1   0        0.18       -0.04      0.28 o 
   2   1   0       96.93       93.21      2.55 o 
   3   1   0     1320.65     1323.79     15.94 o 
   4   1   0      232.48      243.25      5.07 o 
   5   1   0     3814.12     3872.30     44.01 o 
   6   1   0       73.46       85.52      5.08 o 
   7   1   0      692.51      626.97     15.50 o 
   8   1   0     2323.03     2427.51     43.86 o 
   9   1   0      131.61      127.73      8.54 o 
  10   1   0      865.76      815.57     20.84 o 
  11   1   0     1450.89     1339.31     38.71 o 
  12   1   0       32.80       32.06      6.22 o 
  13   1   0       85.10       90.51      9.14 o 
  14   1   0       63.25       72.54      8.94 o 
  15   1   0        3.38       -4.37      6.09 o 
  16   1   0      110.56      123.72     15.12 o 
  17   1   0        3.90       -3.00      6.44 o 
  18   1   0       10.41        8.98      7.65 o 
  19   1   0       41.07       56.83     11.20 o 
   0   2   0    31832.61    31507.98    676.64 o 
   1   2   0      391.58      448.65      5.28 o 
   2   2   0       12.52       10.43      1.28 o 
   3   2   0     3055.72     3161.42     33.17 o 
   4   2   0       13.83       18.98      2.32 o 
   5   2   0       50.73       48.21      5.17 o 
   6   2   0       15.51        4.89      2.31 o 
   7   2   0      902.93      994.23     32.14 o 
   8   2   0      438.23      424.45     12.76 o 
   9   2   0        0.96        4.89      3.48 o 
  10   2   0     1740.71     1693.51     34.72 o 
  11   2   0      338.13      295.43     18.85 o 
  12   2   0       42.38       47.39      6.86 o 
  13   2   0        0.93        1.35      6.13 o 
  14   2   0        0.02        2.58      5.30 o 
  15   2   0      345.93      385.89     24.64 o 
  16   2   0       39.77       45.56      9.01 o 
  17   2   0       38.50       37.43     13.15 o 
  18   2   0      140.78      178.90     18.35 o 
   1   3   0      467.36      482.05      6.83 o 
   2   3   0      932.15      936.15     10.10 o 
   3   3   0       17.96       22.89      1.78 o 
   4   3   0      351.59      374.19      6.48 o 
   5   3   0       24.06       12.08      2.26 o 
   6   3   0        9.07       13.52      2.63 o 
   7   3   0     1113.37     1148.41     21.12 o 
   8   3   0     1337.27     1393.76     25.33 o 
   9   3   0      427.77      414.17     13.54 o 
  10   3   0      362.34      345.96     15.10 o 
  11   3   0       30.56       27.77      5.77 o 
  12   3   0       27.13       20.51      5.56 o 
  13   3   0       59.81       58.80      8.06 o 
  14   3   0      215.10      208.22     13.85 o 
  15   3   0        2.74        3.46      6.12 o 
  16   3   0        0.92        0.64      7.39 o 
  17   3   0        0.82        0.42      7.84 o 
  18   3   0        0.00        2.10      8.86 o 
   0   4   0        5.14        0.33      4.57 o 
   1   4   0       65.93       71.20      3.72 o 
   2   4   0       35.70       39.53      2.34 o 
   3   4   0        1.35        1.56      1.34 o 
   4   4   0       90.71       99.82      3.33 o 
   5   4   0       42.52       54.13      3.75 o 
   6   4   0      399.22      440.35     11.67 o 
   7   4   0       76.24       80.94      5.61 o 
   8   4   0      233.90      247.09      9.50 o 
   9   4   0      175.12      203.62     10.59 o 
  10   4   0      103.67      104.18      8.23 o 
  11   4   0      218.80      205.77     12.11 o 
  12   4   0       17.99       16.18      5.51 o 
  13   4   0       23.94       33.50      8.02 o 
  14   4   0       33.76       23.04      7.88 o 
  15   4   0       11.11       11.83      7.78 o 
  16   4   0        0.07      -11.44      6.53 o 
  17   4   0        3.84        1.40      9.83 o 
  18   4   0       32.17       61.57     12.73 o 
   1   5   0      474.06      461.28     10.50 o 
   2   5   0      472.28      493.41     11.73 o 
   3   5   0       16.39       19.26      2.58 o 
   4   5   0      923.90      953.24     13.98 o 
   5   5   0      299.56      316.67      6.27 o 
   6   5   0        0.16        0.44      1.63 o 
   7   5   0       19.60       22.65      3.52 o 
   8   5   0        2.97        8.36      3.01 o 
   9   5   0        1.45        2.31      3.28 o 
  10   5   0      140.47      130.99      9.30 o 
  11   5   0       12.10       15.45      6.34 o 
  12   5   0        6.55        0.80      5.98 o 
  13   5   0       63.03       53.98      9.50 o 
  14   5   0        0.49        3.08      7.00 o 
  15   5   0        0.81       -1.12      8.69 o 
  16   5   0       29.44       48.06     18.44 o 
  17   5   0        7.93       10.94     11.20 o 
   0   6   0     1394.44     1322.76     55.82 o 
   1   6   0       13.63       16.26      2.68 o 
   2   6   0       86.94       87.72      5.34 o 
   3   6   0      238.72      225.80      8.51 o 
   4   6   0      456.47      449.65     11.01 o 
   5   6   0       18.18       24.63      3.04 o 
   6   6   0        3.74        3.76      2.99 o 
   7   6   0      116.41      126.02     10.27 o 
   8   6   0        0.76        0.20      3.65 o 
   9   6   0       74.15       60.30      6.78 o 
  10   6   0       35.51       38.71      6.15 o 
  11   6   0      143.36      129.51     11.50 o 
  12   6   0        1.47        1.95      5.70 o 
  13   6   0        4.96        8.10      6.82 o 
  14   6   0        4.65        0.06      6.64 o 
  15   6   0       37.98       54.52     12.70 o 
  16   6   0        2.85       -1.11     10.03 o 
   1   7   0       16.42       16.37      2.89 o 
   2   7   0        1.16       -2.54      2.94 o 
   3   7   0      315.09      319.18     18.35 o 
   4   7   0       13.56       13.66      3.39 o 
   5   7   0       94.56      100.02      7.21 o 
   6   7   0       43.88       47.95      7.53 o 
   7   7   0       28.76       38.66      6.12 o 
   8   7   0      212.25      205.39     12.72 o 
   9   7   0       22.87       20.65      6.26 o 
  10   7   0       52.52       54.90      8.17 o 
  11   7   0      194.93      210.64     17.56 o 
  12   7   0        3.36        3.71      6.23 o 
  13   7   0        0.63       -3.80      6.58 o 
  14   7   0        2.66        0.38      7.37 o 
  15   7   0        8.31       -2.96      7.94 o 
   0   8   0      509.61      529.82     34.28 o 
   1   8   0        2.60        4.44      6.53 o 
   2   8   0      211.66      223.37     21.45 o 
   3   8   0      312.40      341.19     22.68 o 
   4   8   0       60.27       55.36      8.47 o 
   5   8   0       59.42       73.42     10.09 o 
   6   8   0        4.66        4.55      5.62 o 
   7   8   0      235.67      246.31     12.70 o 
   8   8   0        0.94        1.99      5.17 o 
   9   8   0       29.83       24.55      7.29 o 
  10   8   0        1.14        3.00      5.75 o 
  11   8   0       12.50       19.56      7.18 o 
  12   8   0       36.66       43.29      9.27 o 
  13   8   0       36.69       27.05      8.80 o 
  14   8   0        1.96       11.07      8.12 o 
   1   9   0       16.04       20.45      7.81 o 
   2   9   0       31.27       41.20     12.40 o 
   3   9   0        3.30        4.45      4.40 o 
   4   9   0       59.99       68.35      9.84 o 
   5   9   0       29.47       26.88      8.07 o 
   6   9   0      118.87      119.76     14.04 o 
   7   9   0      257.31      282.09     20.35 o 
   8   9   0      150.33      134.05     14.89 o 
   9   9   0       31.73       41.02     10.22 o 
  10   9   0       32.85       61.67     12.24 o 
  11   9   0       18.25       10.52      9.57 o 
  12   9   0        0.73        3.66      9.16 o 
   0  10   0        7.02       -4.57      9.14 o 
   1  10   0       12.30       31.90     13.38 o 
   2  10   0      184.28      196.59     18.92 o 
   3  10   0      223.73      227.21     28.40 o 
   4  10   0        4.97        0.33     10.45 o 
   5  10   0        9.76        9.79     13.06 o 
   6  10   0       24.19       16.81      8.31 o 
   7  10   0        5.18       13.61     11.26 o 
   8  10   0       16.26       33.62     12.57 o 
   9  10   0       35.13       51.79     11.98 o 
  10  10   0        0.21       -1.19      8.99 o 
   1  11   0        0.12       -0.01      7.48 o 
   2  11   0       14.82       13.47      9.35 o 
   3  11   0        0.01        0.98     11.75 o 
   4  11   0        1.29       14.04     13.38 o 
   5  11   0        3.08       24.16     14.36 o 
   6  11   0        1.06       -2.29     12.08 o 
   7  11   0       13.52        8.81     13.71 o 
 -19   1   1       11.24       18.97      8.80 o 
 -18   1   1        0.14        3.55      7.20 o 
 -17   1   1        7.23       19.84      7.96 o 
 -16   1   1       35.64       37.53      8.12 o 
 -15   1   1       12.04       17.27      7.49 o 
 -14   1   1        0.08       -8.54      4.27 o 
 -13   1   1      132.19      126.14     10.36 o 
 -12   1   1      123.82      125.95      9.94 o 
 -11   1   1      118.37      107.09     13.66 o 
 -10   1   1       73.68       79.67      8.39 o 
  -9   1   1       66.99       66.07      6.21 o 
  -8   1   1       46.51       47.58      5.18 o 
  -7   1   1     1893.37     2066.50     33.37 o 
  -6   1   1     1244.73     1285.50     20.03 o 
  -5   1   1      386.26      419.75      7.42 o 
  -4   1   1     2017.39     2000.73     23.61 o 
  -3   1   1      174.23      187.32      3.91 o 
  -2   1   1       67.85       66.88      2.10 o 
  -1   1   1      545.49      510.02      6.30 o 
   0   1   1      582.58      534.15      5.36 o 
   1   1   1     1780.84     1743.82     16.70 o 
   2   1   1      142.30      127.52      2.80 o 
   3   1   1      294.30      290.83      4.85 o 
   4   1   1      154.32      150.01      4.16 o 
   5   1   1      220.59      226.99      6.41 o 
   6   1   1      134.02      126.49      6.36 o 
   7   1   1       17.89       20.56      3.85 o 
   8   1   1        0.55       -4.77      3.36 o 
   9   1   1      455.41      444.90     14.27 o 
  10   1   1      160.53      185.86     16.90 o 
  11   1   1        6.01       12.73      5.21 o 
  12   1   1       21.83       20.46      5.98 o 
  13   1   1       16.94        8.88      5.34 o 
  14   1   1      132.07      128.68     11.46 o 
  15   1   1       63.97       58.56      9.24 o 
  16   1   1        2.13        8.17      6.93 o 
  17   1   1       22.21       17.71      8.16 o 
  18   1   1        3.21        8.78      8.22 o 
 -19   2   1        1.85       11.08     10.08 o 
 -18   2   1       14.42       21.38      9.94 o 
 -17   2   1       25.13       31.15      8.82 o 
 -16   2   1        0.43       15.49      6.61 o 
 -15   2   1       93.82      115.02     21.86 o 
 -14   2   1      325.36      373.28     21.91 o 
 -13   2   1        7.87       -0.12      5.12 o 
 -12   2   1      633.50      650.85     20.59 o 
 -11   2   1     1308.87     1208.29     27.94 o 
 -10   2   1      186.36      180.87     10.49 o 
  -9   2   1      593.03      545.08     15.38 o 
  -8   2   1        8.70        5.53      4.15 o 
  -7   2   1      411.78      425.05     10.80 o 
  -6   2   1     1279.66     1355.70     20.94 o 
  -5   2   1        0.30       -0.11      1.65 o 
  -4   2   1       98.66      109.66      4.90 o 
  -3   2   1     2075.07     2031.00     23.18 o 
  -2   2   1     1695.23     1702.88     18.33 o 
  -1   2   1       36.81       36.00      1.35 o 
   0   2   1    15988.35    16177.30    153.26 o 
   1   2   1      434.08      426.20      6.06 o 
   2   2   1     1086.69     1079.57     11.35 o 
   3   2   1      632.81      640.50      8.20 o 
   4   2   1     2067.68     2069.35     23.37 o 
   5   2   1       30.16       23.27      2.67 o 
   6   2   1      104.68       85.13      4.93 o 
   7   2   1      513.38      469.37     14.78 o 
   8   2   1        2.60        0.13      3.13 o 
   9   2   1      503.59      464.09     20.64 o 
  10   2   1       32.98       36.05      5.79 o 
  11   2   1      291.54      300.41     14.86 o 
  12   2   1       93.07       91.56     12.96 o 
  13   2   1        8.45        5.86      5.06 o 
  14   2   1       68.09       69.44      9.36 o 
  15   2   1        0.17        9.95      6.09 o 
  16   2   1        4.47        7.69      6.97 o 
  17   2   1        7.82       29.83     10.65 o 
  18   2   1        2.04       14.44      9.99 o 
 -19   3   1       47.40       28.80     11.17 o 
 -18   3   1        1.60        2.53      8.88 o 
 -17   3   1       59.59       36.48     10.12 o 
 -16   3   1      151.09      148.38     15.45 o 
 -15   3   1        2.95        7.19      6.20 o 
 -14   3   1      244.31      249.12     15.93 o 
 -13   3   1       91.25       95.27     10.02 o 
 -12   3   1      108.72      114.92      9.76 o 
 -11   3   1       87.45       90.03      8.38 o 
 -10   3   1      250.64      275.30     12.88 o 
  -9   3   1      291.42      304.46     14.84 o 
  -8   3   1       19.67       29.93      3.96 o 
  -7   3   1      956.28      992.11     19.75 o 
  -6   3   1      856.77      795.06     14.01 o 
  -5   3   1       32.78       31.44      2.80 o 
  -4   3   1     1286.40     1237.41     16.49 o 
  -3   3   1      144.43      140.01      4.27 o 
  -2   3   1      444.00      472.12      6.49 o 
  -1   3   1     5899.64     5926.55     64.28 o 
   0   3   1     2725.02     2832.64     31.76 o 
   1   3   1       20.76       26.67      1.27 o 
   2   3   1      802.99      787.87     10.62 o 
   3   3   1      519.40      510.37      7.34 o 
   4   3   1      415.53      439.38      7.55 o 
   5   3   1     1412.93     1465.96     26.80 o 
   6   3   1      973.25      921.95     14.97 o 
   7   3   1      346.75      314.56      8.70 o 
   8   3   1       77.52       84.63      6.92 o 
   9   3   1      356.16      327.04     12.88 o 
  10   3   1      252.84      233.10     12.44 o 
  11   3   1      292.49      285.02     17.35 o 
  12   3   1      311.51      309.67     15.72 o 
  13   3   1       99.90      106.93     12.39 o 
  14   3   1      133.47      133.31     13.33 o 
  15   3   1       65.23       68.51     11.48 o 
  16   3   1       20.61       20.83      9.03 o 
  17   3   1       41.65       31.69     10.12 o 
  18   3   1       17.80       36.64     18.64 o 
 -18   4   1        0.02       14.03     13.85 o 
 -17   4   1        5.22        5.88      9.93 o 
 -16   4   1        0.00       15.44      8.58 o 
 -15   4   1       29.35       34.17      8.98 o 
 -14   4   1      150.94      175.93     17.69 o 
 -13   4   1        6.47        2.96      5.65 o 
 -12   4   1      703.64      689.39     25.14 o 
 -11   4   1     1190.41     1116.59     26.65 o 
 -10   4   1       11.61        8.18      5.56 o 
  -9   4   1      405.64      355.15     11.20 o 
  -8   4   1       12.40        8.68      3.03 o 
  -7   4   1        6.44        3.92      2.53 o 
  -6   4   1     1439.44     1352.52     31.97 o 
  -5   4   1      779.72      840.62     14.26 o 
  -4   4   1      890.94      979.75     12.65 o 
  -3   4   1     1043.59     1079.27     14.65 o 
  -2   4   1      823.20      837.74     14.36 o 
  -1   4   1       26.62       27.31      4.33 o 
   0   4   1      139.72      164.73      4.53 o 
   1   4   1     3199.78     3117.82     37.14 o 
   2   4   1       10.05       13.00      1.55 o 
   3   4   1      908.12      824.70     10.56 o 
   4   4   1     2294.10     2214.13     28.35 o 
   5   4   1      195.83      192.64      6.33 o 
   6   4   1      647.56      613.45     11.85 o 
   7   4   1     1576.95     1553.42     22.83 o 
   8   4   1       70.16       79.22      5.55 o 
   9   4   1      729.36      717.90     31.66 o 
  10   4   1      897.04      868.20     22.50 o 
  11   4   1       18.06       17.22      5.41 o 
  12   4   1      132.65      153.38     11.35 o 
  13   4   1       18.98       21.13      7.48 o 
  14   4   1       42.52       29.79     12.83 o 
  15   4   1       32.22       37.01      9.69 o 
  16   4   1        4.87        7.10      9.60 o 
  17   4   1        3.48       17.39      9.67 o 
 -17   5   1       97.54      127.56     19.02 o 
 -16   5   1       92.60       81.10     15.71 o 
 -15   5   1        7.40       18.78      8.60 o 
 -14   5   1       70.42       77.47     17.72 o 
 -13   5   1        0.22        3.20      5.87 o 
 -12   5   1       45.27       48.82      8.40 o 
 -11   5   1       33.73       46.07      9.56 o 
 -10   5   1       46.12       55.27      6.57 o 
  -9   5   1      168.60      155.54      9.20 o 
  -8   5   1      148.08      157.83      7.13 o 
  -7   5   1      314.17      304.85      7.69 o 
  -6   5   1      613.56      582.49     10.45 o 
  -5   5   1      287.57      297.74      7.40 o 
  -4   5   1     2604.45     2605.60     35.25 o 
  -3   5   1        0.09        1.68      1.22 o 
  -2   5   1      143.32      139.11      6.08 o 
  -1   5   1     2886.10     2844.61     46.87 o 
   0   5   1      231.13      230.31      4.92 o 
   1   5   1       74.41       72.75      3.92 o 
   2   5   1     1999.78     1989.45     23.42 o 
   3   5   1      303.84      317.16      6.55 o 
   4   5   1      186.54      188.32      4.69 o 
   5   5   1      154.23      184.13      6.85 o 
   6   5   1      392.44      382.40      8.50 o 
   7   5   1       61.77       57.49      4.52 o 
   8   5   1        1.02        1.88      3.37 o 
   9   5   1      160.58      150.31      8.44 o 
  10   5   1        3.62        0.68      4.48 o 
  11   5   1       35.87       31.52      6.10 o 
  12   5   1      223.35      208.16     15.53 o 
  13   5   1        5.04       17.95      7.98 o 
  14   5   1       35.20       48.33     10.26 o 
  15   5   1       64.67       96.04     15.68 o 
  16   5   1        0.62        4.71     15.67 o 
  17   5   1       53.05      135.47     28.07 o 
 -17   6   1        8.12       -6.43     16.32 o 
 -16   6   1        0.01       -0.63      8.48 o 
 -15   6   1       26.15       13.35      8.49 o 
 -14   6   1       73.33       89.10     11.60 o 
 -13   6   1        4.33        7.82      6.82 o 
 -12   6   1       81.55       62.08      9.34 o 
 -11   6   1        0.06       -6.65      5.06 o 
 -10   6   1        1.37        2.88      5.09 o 
  -9   6   1      957.69      982.57     23.50 o 
  -8   6   1      217.11      225.27     11.09 o 
  -7   6   1       76.66       78.39      6.40 o 
  -6   6   1      341.44      324.82      8.59 o 
  -5   6   1        6.47       10.64      2.57 o 
  -4   6   1      311.95      304.04     10.04 o 
  -3   6   1       26.03       31.32      4.66 o 
  -2   6   1      233.95      238.79     15.12 o 
  -1   6   1       60.46       76.71      4.49 o 
   0   6   1        0.06       -1.69      1.89 o 
   1   6   1     1255.62     1257.03     20.54 o 
   2   6   1        1.50        0.95      1.72 o 
   3   6   1      260.04      232.09      7.04 o 
   4   6   1     1465.27     1434.77     23.92 o 
   5   6   1       39.01       34.34      3.60 o 
   6   6   1      295.25      281.15      7.78 o 
   7   6   1      640.94      604.98     16.40 o 
   8   6   1       68.24       65.42      6.74 o 
   9   6   1      225.44      229.52     13.05 o 
  10   6   1      145.39      131.04     11.48 o 
  11   6   1        4.61        1.59      5.76 o 
  12   6   1       88.83       91.67     17.30 o 
  13   6   1       26.00       26.43      7.87 o 
  14   6   1       18.93       31.13      8.42 o 
  15   6   1        4.63        2.05     11.49 o 
  16   6   1        7.78      -10.24     10.64 o 
 -16   7   1       22.90       40.33     12.13 o 
 -15   7   1        0.38       17.79      8.64 o 
 -14   7   1        3.52        6.20      9.39 o 
 -13   7   1        1.73        3.39      6.58 o 
 -12   7   1        1.59        7.49      6.59 o 
 -11   7   1        0.92        1.25      6.84 o 
 -10   7   1       14.56       19.36      6.30 o 
  -9   7   1      101.90       96.47      9.67 o 
  -8   7   1       22.36       15.93      6.25 o 
  -7   7   1        2.67       -1.70      4.86 o 
  -6   7   1       54.73       60.02      7.37 o 
  -5   7   1       26.58       38.09      3.87 o 
  -4   7   1      465.05      466.01     22.04 o 
  -3   7   1       68.24       75.57      6.27 o 
  -2   7   1      115.12      120.50      7.16 o 
  -1   7   1      785.77      790.48     16.75 o 
   0   7   1       38.23       37.99      7.71 o 
   1   7   1       53.34       59.15      4.45 o 
   2   7   1     1235.57     1214.31     24.29 o 
   3   7   1      117.80      121.27      5.66 o 
   4   7   1      195.31      185.24     17.96 o 
   5   7   1      120.17      106.57      8.58 o 
   6   7   1       62.82       46.03      6.42 o 
   7   7   1      115.83      114.75      9.41 o 
   8   7   1        8.50        4.77      9.66 o 
   9   7   1      164.99      148.27     15.68 o 
  10   7   1       17.91       20.08      6.77 o 
  11   7   1        1.73       10.12      6.50 o 
  12   7   1       39.84       56.31     10.78 o 
  13   7   1        0.00       14.70      7.46 o 
  14   7   1        7.52        9.11     10.92 o 
  15   7   1        5.93       23.23     11.98 o 
 -14   8   1       10.35        7.83      8.20 o 
 -13   8   1        1.18        6.07      7.67 o 
 -12   8   1        3.14       10.00      8.49 o 
 -11   8   1        4.40       15.08      8.32 o 
 -10   8   1        0.02       12.12      8.19 o 
  -9   8   1      312.90      333.69     19.17 o 
  -8   8   1      139.42      140.81     10.82 o 
  -7   8   1       27.22       30.80      7.36 o 
  -6   8   1      169.81      179.40      9.52 o 
  -5   8   1       43.43       27.63      9.96 o 
  -4   8   1       38.74       30.31      6.88 o 
  -3   8   1        1.49        3.37      4.18 o 
  -2   8   1       21.76       22.92      4.88 o 
  -1   8   1        3.97       -4.46      5.19 o 
   0   8   1      181.38      167.08     15.57 o 
   1   8   1      256.16      249.40     18.80 o 
   2   8   1        3.16        0.80      3.83 o 
   3   8   1        1.58        0.60      4.21 o 
   4   8   1       10.72       12.54      5.98 o 
   5   8   1        4.27        3.02      5.98 o 
   6   8   1       22.79       27.51      5.81 o 
   7   8   1       13.68       14.76      5.94 o 
   8   8   1       21.47       20.29      6.12 o 
   9   8   1       71.75       83.85      9.83 o 
  10   8   1       99.92       93.27     10.37 o 
  11   8   1        9.87       12.10      6.71 o 
  12   8   1        4.56       22.29      7.97 o 
  13   8   1       11.25       19.42      8.58 o 
 -13   9   1        0.07       -5.12      9.65 o 
 -12   9   1        3.32        0.92      8.94 o 
 -11   9   1       11.87       -4.68     16.00 o 
 -10   9   1       61.47       45.46     13.22 o 
  -9   9   1        9.73        2.47      7.61 o 
  -8   9   1       63.93       73.55     11.98 o 
  -7   9   1       43.08       39.80     13.38 o 
  -6   9   1       64.09       55.16     16.32 o 
  -5   9   1       25.05       20.42      7.52 o 
  -4   9   1       47.94       54.74      8.63 o 
  -3   9   1       18.33       25.99      7.18 o 
  -2   9   1        1.11        4.79      6.45 o 
  -1   9   1       92.89       91.70     16.65 o 
   0   9   1       31.62       18.69      7.71 o 
   1   9   1       15.38        7.91      6.74 o 
   2   9   1      211.79      205.98     10.93 o 
   3   9   1       11.00       14.93      5.30 o 
   4   9   1       43.62       48.54      8.75 o 
   5   9   1       67.60       64.77     16.32 o 
   6   9   1       34.89       38.44      9.33 o 
   7   9   1        3.32       11.09      8.42 o 
   8   9   1       10.03       10.66      8.16 o 
   9   9   1       13.18       14.69      9.23 o 
  10   9   1        6.61        4.41      8.71 o 
  11   9   1        1.09        7.73      9.18 o 
  12   9   1        0.51       -6.61      7.32 o 
 -10  10   1        0.48      -16.34     16.81 o 
  -9  10   1        0.44       14.84     14.53 o 
  -8  10   1       35.73       21.16      9.46 o 
  -7  10   1      115.74      103.32     18.61 o 
  -6  10   1       30.87       24.29      9.30 o 
  -5  10   1        5.50       -8.81      9.47 o 
  -4  10   1        3.33       -0.65     11.43 o 
  -3  10   1       68.88       81.94     18.93 o 
  -2  10   1       15.18       18.21      8.27 o 
  -1  10   1        0.10        8.06      7.29 o 
   0  10   1        0.59        9.59      7.38 o 
   1  10   1        0.04        6.98      7.27 o 
   2  10   1        5.12        0.02      6.82 o 
   3  10   1       84.75      101.66     14.49 o 
   4  10   1       41.10       18.93     12.40 o 
   5  10   1       14.67        6.20     12.08 o 
   6  10   1        5.01       -1.50      7.67 o 
   7  10   1      128.25      164.82     44.40 o 
   8  10   1        9.17       14.71      9.53 o 
   9  10   1       21.62       27.03     10.84 o 
  10  10   1       12.12       10.51     11.92 o 
  -8  11   1       19.93       34.28     16.65 o 
  -7  11   1        7.12       -6.53     12.08 o 
  -6  11   1       20.72       -1.96     12.08 o 
  -5  11   1        0.74       20.57     14.04 o 
  -4  11   1      128.64      122.74     23.83 o 
  -3  11   1       84.61       94.34     20.89 o 
  -2  11   1        4.25       -2.29     10.77 o 
  -1  11   1        2.44       -7.62     11.26 o 
   0  11   1        0.01        4.13      7.71 o 
   1  11   1       15.92       23.91      9.76 o 
   2  11   1       12.05        2.01      8.04 o 
   3  11   1       13.64       10.12     13.71 o 
   4  11   1        0.02       -8.16     10.12 o 
   5  11   1        9.37       -8.49     11.10 o 
   6  11   1        1.27       -4.90     11.75 o 
   7  11   1        1.47        4.90     12.73 o 
 -19   0   2       40.05       23.77     12.57 o 
 -18   0   2      143.77      193.34     31.67 o 
 -17   0   2       70.14       93.18     16.08 o 
 -16   0   2       15.15       11.34      9.35 o 
 -15   0   2      157.13      194.25     29.54 o 
 -14   0   2      591.70      546.06     27.24 o 
 -13   0   2       64.62       71.80     11.98 o 
 -12   0   2      104.15      137.44     14.54 o 
 -11   0   2     1317.73     1283.72     68.23 o 
 -10   0   2      470.86      365.20     18.00 o 
  -9   0   2      255.90      224.82     15.35 o 
  -8   0   2      985.96      848.84     27.81 o 
  -7   0   2       71.88       46.18      6.92 o 
  -6   0   2     1996.33     2067.56     41.90 o 
  -5   0   2     1071.76     1019.91     21.06 o 
  -4   0   2     1535.55     1496.41     26.03 o 
  -3   0   2      361.82      357.99      8.28 o 
  -2   0   2      431.35      401.62      8.95 o 
  -1   0   2      230.70      234.88      5.83 o 
   0   0   2     8445.70     8368.21    126.17 o 
   1   0   2     4064.85     4245.61     65.86 o 
   2   0   2       39.62       36.55      3.18 o 
   3   0   2      755.64      742.54     18.79 o 
   4   0   2      442.45      416.81     11.01 o 
   5   0   2      652.63      529.31     18.81 o 
   6   0   2      661.09      755.27     25.16 o 
   7   0   2      125.43      165.67     12.80 o 
   8   0   2     2278.13     2283.19     60.70 o 
   9   0   2        5.31        1.00      4.96 o 
  10   0   2      903.21      876.79     51.25 o 
  11   0   2     2912.24     2852.76     77.44 o 
  12   0   2       14.15        3.78      6.45 o 
  13   0   2       94.43       99.02     14.13 o 
  14   0   2       82.86       78.37     17.30 o 
  15   0   2       13.39       -0.36      8.81 o 
  16   0   2       88.21       75.60     15.51 o 
  17   0   2       27.63       26.43     12.08 o 
  18   0   2        8.86        7.67     11.77 o 
 -19   1   2        7.33       12.87      8.18 o 
 -18   1   2      273.98      325.47     20.28 o 
 -17   1   2        0.19        3.47      6.33 o 
 -16   1   2       87.79       99.82     16.30 o 
 -15   1   2      332.92      354.80     19.84 o 
 -14   1   2       40.94       39.94      7.08 o 
 -13   1   2      646.73      635.85     38.50 o 
 -12   1   2      229.95      229.15     12.99 o 
 -11   1   2       26.08       27.37      5.17 o 
 -10   1   2     1383.80     1373.53     29.42 o 
  -9   1   2        7.69       -0.14      2.94 o 
  -8   1   2      350.47      316.51     10.80 o 
  -7   1   2    12068.28    13064.21    178.55 o 
  -6   1   2      239.35      286.53      7.69 o 
  -5   1   2     1201.60     1166.79     15.52 o 
  -4   1   2     2841.31     2766.35     31.72 o 
  -3   1   2     6649.37     6606.33     71.18 o 
  -2   1   2       14.77       14.56      1.47 o 
  -1   1   2    17028.51    16906.15    190.24 o 
   0   1   2    32344.06    31737.62    286.42 o 
   1   1   2      981.58      919.74      9.82 o 
   2   1   2        8.81        8.22      1.45 o 
   3   1   2    12015.43    12054.88    110.04 o 
   4   1   2       37.53       48.64      3.50 o 
   5   1   2      276.26      237.27     10.64 o 
   6   1   2      842.02      747.70     30.25 o 
   7   1   2       92.17       92.98      6.90 o 
   8   1   2      885.23      824.70     20.31 o 
   9   1   2        0.12       -3.22      3.41 o 
  10   1   2      106.30       98.63      8.92 o 
  11   1   2     1248.66     1212.82     29.37 o 
  12   1   2      327.39      314.20     17.81 o 
  13   1   2        6.46       15.36      6.14 o 
  14   1   2       12.53       14.06      6.42 o 
  15   1   2       36.40       34.70      8.26 o 
  16   1   2       29.87       30.90      8.40 o 
  17   1   2        5.55        7.02      7.66 o 
  18   1   2       91.67      111.33     19.13 o 
 -19   2   2       24.59       30.51     11.39 o 
 -18   2   2       55.07       51.90     11.43 o 
 -17   2   2       14.62        6.54      9.66 o 
 -16   2   2        2.99        0.68      6.10 o 
 -15   2   2        8.77       11.66      6.19 o 
 -14   2   2       16.15       12.28      5.51 o 
 -13   2   2       11.12        7.21      5.06 o 
 -12   2   2       15.01       11.67      5.24 o 
 -11   2   2      470.67      447.16     15.09 o 
 -10   2   2      490.25      424.20     13.94 o 
  -9   2   2        2.71        5.58      3.38 o 
  -8   2   2     1743.98     1767.67     30.01 o 
  -7   2   2     3110.60     3387.66     50.83 o 
  -6   2   2      429.49      433.38      9.36 o 
  -5   2   2     1041.73      962.87     14.19 o 
  -4   2   2     2641.61     2662.07     30.58 o 
  -3   2   2      105.48       85.97      2.96 o 
  -2   2   2     1129.90     1061.19     11.69 o 
  -1   2   2     4658.01     4819.08     44.63 o 
   0   2   2       26.67       23.07      1.39 o 
   1   2   2    14174.77    14325.15    124.26 o 
   2   2   2     1174.27     1280.49     13.60 o 
   3   2   2     1335.74     1359.67     14.74 o 
   4   2   2       13.60       13.42      2.15 o 
   5   2   2      149.12      122.20      9.92 o 
   6   2   2      140.90      138.41      6.99 o 
   7   2   2      259.25      268.50     11.57 o 
   8   2   2     1080.95     1092.20     28.32 o 
   9   2   2        3.34        4.03      4.56 o 
  10   2   2        3.35       -2.17      3.98 o 
  11   2   2      447.42      433.27     32.89 o 
  12   2   2        1.20        5.14      4.93 o 
  13   2   2      152.55      159.39     12.38 o 
  14   2   2      121.65      133.37     14.49 o 
  15   2   2        0.22       -0.98      6.27 o 
  16   2   2       25.68       34.60      8.76 o 
  17   2   2        5.65       14.86      9.92 o 
 -19   3   2        9.73        9.51     10.47 o 
 -18   3   2       73.55       80.81     13.57 o 
 -17   3   2        1.46        4.87      7.99 o 
 -16   3   2        6.64       11.95      8.22 o 
 -15   3   2      153.03      146.83     12.45 o 
 -14   3   2        0.52       12.31      5.44 o 
 -13   3   2       49.94       57.29      8.81 o 
 -12   3   2       43.77       43.69      6.95 o 
 -11   3   2        1.98       -1.38      4.43 o 
 -10   3   2      320.65      311.60     13.57 o 
  -9   3   2        8.34        2.04      3.28 o 
  -8   3   2        1.46       -0.51      2.51 o 
  -7   3   2     1291.35     1366.90     23.80 o 
  -6   3   2        0.41       -0.23      1.95 o 
  -5   3   2      157.26      155.41      5.38 o 
  -4   3   2      487.47      489.49      8.79 o 
  -3   3   2     2237.61     2310.95     26.60 o 
  -2   3   2      523.09      550.07      7.40 o 
  -1   3   2      102.15      103.41      3.11 o 
   0   3   2       89.27       85.18      2.79 o 
   1   3   2        6.86        8.53      1.24 o 
   2   3   2       13.91       22.32      1.65 o 
   3   3   2     2844.82     2925.63     32.01 o 
   4   3   2      238.10      250.85      6.18 o 
   5   3   2       35.93       46.73      3.39 o 
   6   3   2        9.11        3.87      2.71 o 
   7   3   2       25.89       22.97      4.33 o 
   8   3   2      447.59      428.52     18.42 o 
   9   3   2       10.75       15.70      4.68 o 
  10   3   2      128.69      107.29      9.12 o 
  11   3   2      210.56      214.38     12.86 o 
  12   3   2       95.00       77.20      9.75 o 
  13   3   2       16.10       13.83      6.28 o 
  14   3   2       35.52       32.04      8.43 o 
  15   3   2       17.49       25.34      9.17 o 
  16   3   2        8.72        8.82      8.55 o 
  17   3   2       14.07       14.82      9.55 o 
 -18   4   2        3.03        1.16      8.67 o 
 -17   4   2       30.71       45.92     12.92 o 
 -16   4   2        4.70       19.66     10.79 o 
 -15   4   2        0.46       -9.11      6.11 o 
 -14   4   2        8.88        5.18     17.61 o 
 -13   4   2       12.91       10.26      5.48 o 
 -12   4   2        0.00       -2.43      4.25 o 
 -11   4   2      769.52      740.98     52.82 o 
 -10   4   2      446.33      420.32     13.90 o 
  -9   4   2       17.01       17.83      3.80 o 
  -8   4   2      115.33      134.40      7.08 o 
  -7   4   2      122.33      130.27      5.93 o 
  -6   4   2        0.47        0.95      2.01 o 
  -5   4   2       95.84      109.10      4.86 o 
  -4   4   2       43.64       48.29      3.02 o 
  -3   4   2     2226.54     2406.68     32.30 o 
  -2   4   2     1236.04     1296.06     16.05 o 
  -1   4   2        9.15        5.49      1.56 o 
   0   4   2      163.99      184.73      3.32 o 
   1   4   2      677.17      745.06     10.30 o 
   2   4   2      246.33      262.65      5.04 o 
   3   4   2      485.96      505.09      9.54 o 
   4   4   2      347.24      379.75      7.90 o 
   5   4   2       30.75       35.56      3.15 o 
   6   4   2        3.49        0.82      2.45 o 
   7   4   2       41.23       49.99      4.39 o 
   8   4   2      141.64      138.91      9.91 o 
   9   4   2        7.42        2.20      4.22 o 
  10   4   2       14.98        1.33      4.36 o 
  11   4   2        9.25        4.44      4.89 o 
  12   4   2       16.40       14.09      5.81 o 
  13   4   2       41.24       42.39     10.86 o 
  14   4   2       21.45       33.96      9.30 o 
  15   4   2       29.20       26.00      9.40 o 
  16   4   2        1.14       -5.01      9.98 o 
  17   4   2        0.02       13.84     23.34 o 
 -18   5   2        0.73       -3.66     11.30 o 
 -17   5   2        0.25       13.32     21.55 o 
 -16   5   2        0.26        6.37      9.66 o 
 -15   5   2       32.08       16.42      8.20 o 
 -14   5   2       16.53       12.99      7.19 o 
 -13   5   2        0.05        8.66      7.50 o 
 -12   5   2       38.93       34.27     14.69 o 
 -11   5   2       46.75       36.93      8.09 o 
 -10   5   2      358.18      326.86     13.48 o 
  -9   5   2       31.73       19.68      4.65 o 
  -8   5   2        0.01       -1.25      2.47 o 
  -7   5   2       39.76       37.67      4.12 o 
  -6   5   2      133.89      141.17      8.88 o 
  -5   5   2        3.55        4.09      2.19 o 
  -4   5   2        5.90        6.55      2.03 o 
  -3   5   2        9.50        9.40      2.87 o 
  -2   5   2       91.15      103.05      3.09 o 
  -1   5   2      196.24      209.61      6.50 o 
   0   5   2      114.02      118.10      4.14 o 
   1   5   2        0.04       -0.79      1.17 o 
   2   5   2      101.55       99.96      3.64 o 
   3   5   2       47.15       41.18      2.89 o 
   4   5   2      163.93      163.96      6.35 o 
   5   5   2        8.43        5.84      2.34 o 
   6   5   2       59.98       66.21      4.87 o 
   7   5   2        8.49        7.99      2.99 o 
   8   5   2       52.25       43.58      5.14 o 
   9   5   2       81.84       82.96      7.03 o 
  10   5   2        3.91        1.65      4.55 o 
  11   5   2       18.11        9.24      8.25 o 
  12   5   2        4.74        4.04      5.46 o 
  13   5   2       59.00       46.97      7.88 o 
  14   5   2        4.76        2.47      6.77 o 
  15   5   2       18.82       23.74     12.08 o 
  16   5   2        7.84       -1.23     10.12 o 
 -17   6   2       19.76       23.32     12.90 o 
 -16   6   2        3.90       -4.63      9.85 o 
 -15   6   2       16.76       16.68     12.89 o 
 -14   6   2        0.62      -14.49      7.25 o 
 -13   6   2        4.72        0.33      6.20 o 
 -12   6   2        0.01        3.57      5.97 o 
 -11   6   2       34.68       32.50      6.32 o 
 -10   6   2        3.44        3.34      4.51 o 
  -9   6   2      225.43      226.49     11.76 o 
  -8   6   2      402.66      393.87     13.38 o 
  -7   6   2       31.70       31.47      5.10 o 
  -6   6   2       47.13       40.06      3.72 o 
  -5   6   2      493.74      507.24     10.68 o 
  -4   6   2      828.45      843.52     15.33 o 
  -3   6   2        3.51       -1.29      2.36 o 
  -2   6   2        6.18        9.36      3.19 o 
  -1   6   2       18.14       17.16      2.03 o 
   0   6   2        0.66       -0.80      1.71 o 
   1   6   2       75.35       81.43      4.57 o 
   2   6   2       61.00       67.24      3.95 o 
   3   6   2       82.39       63.96      4.20 o 
   4   6   2       39.75       36.42      3.35 o 
   5   6   2        3.69        0.55      2.14 o 
   6   6   2        9.42       12.13      4.05 o 
   7   6   2      159.59      132.87      8.79 o 
   8   6   2       20.55       13.40      4.66 o 
   9   6   2       18.83       19.82      7.25 o 
  10   6   2       90.47       76.45      9.40 o 
  11   6   2      118.72      103.71     10.84 o 
  12   6   2       36.60       22.31      7.46 o 
  13   6   2        1.46       12.55      7.06 o 
  14   6   2       27.45       26.93     12.08 o 
  15   6   2        0.09       13.99     10.96 o 
 -16   7   2       10.88        2.45      8.47 o 
 -15   7   2       84.05       75.02     11.77 o 
 -14   7   2        1.52        0.04      6.84 o 
 -13   7   2       57.90       59.89     10.04 o 
 -12   7   2       19.51       14.91      6.95 o 
 -11   7   2        7.53       15.43      6.37 o 
 -10   7   2       43.83       51.37      7.92 o 
  -9   7   2        1.39       -0.50      5.50 o 
  -8   7   2        7.55       11.63      6.36 o 
  -7   7   2      337.08      318.39     19.44 o 
  -6   7   2       14.44       11.78      5.70 o 
  -5   7   2        5.38        8.01      4.43 o 
  -4   7   2      413.57      380.81     34.44 o 
  -3   7   2      255.43      257.57     10.78 o 
  -2   7   2        0.03       -3.83      2.81 o 
  -1   7   2       38.46       35.05      4.02 o 
   0   7   2     1151.97     1157.41     17.73 o 
   1   7   2       84.75       98.76      4.45 o 
   2   7   2      226.62      231.98      7.45 o 
   3   7   2       83.41       79.94      6.01 o 
   4   7   2      159.94      172.28     10.60 o 
   5   7   2       17.96       10.66      4.51 o 
   6   7   2        4.16        5.10      4.88 o 
   7   7   2        5.94        5.21      5.03 o 
   8   7   2       85.01       91.63     15.80 o 
   9   7   2        4.73        2.45      5.51 o 
  10   7   2        3.10        3.75      5.95 o 
  11   7   2        2.43        4.32      6.46 o 
  12   7   2        0.91       17.71      7.98 o 
  13   7   2        3.38        2.45      9.69 o 
  14   7   2        0.29        1.39     10.55 o 
 -15   8   2        1.70       16.76     10.22 o 
 -14   8   2        0.08        2.32      7.90 o 
 -13   8   2        2.18        7.47      6.97 o 
 -12   8   2        3.86       13.99      7.20 o 
 -11   8   2       28.76       23.35      7.26 o 
 -10   8   2       55.96       56.72      8.33 o 
  -9   8   2       32.82       35.42      7.01 o 
  -8   8   2      359.84      341.77     15.50 o 
  -7   8   2      237.77      226.70     11.72 o 
  -6   8   2      116.02      135.20      8.46 o 
  -5   8   2      164.44      161.03     27.91 o 
  -4   8   2      125.07      114.41     11.11 o 
  -3   8   2       17.06       25.22      6.86 o 
  -2   8   2       70.67       52.50      6.22 o 
  -1   8   2      110.97      115.91      8.10 o 
   0   8   2       52.28       43.19      5.72 o 
   1   8   2       55.97       59.95      4.72 o 
   2   8   2       34.07       39.76      4.56 o 
   3   8   2       83.87       92.29      6.50 o 
   4   8   2      374.81      364.74     13.19 o 
   5   8   2       32.25       39.51      6.21 o 
   6   8   2       77.09       77.26      8.26 o 
   7   8   2        0.09       -0.13      5.15 o 
   8   8   2       57.89       65.40     11.21 o 
   9   8   2       21.24       20.38      6.88 o 
  10   8   2       48.40       48.35      8.76 o 
  11   8   2       58.45       57.00      9.52 o 
  12   8   2        0.00       -6.04      8.87 o 
  13   8   2       20.40       22.73     11.81 o 
 -13   9   2       19.82       11.27     10.35 o 
 -12   9   2       23.36       21.48     10.92 o 
 -11   9   2        0.12       -2.25     14.53 o 
 -10   9   2       20.79       25.61     14.20 o 
  -9   9   2        0.76        1.96      7.62 o 
  -8   9   2       10.57        4.20     11.26 o 
  -7   9   2      133.85      121.36     13.80 o 
  -6   9   2       20.95       40.20     18.93 o 
  -5   9   2        6.44        6.63      6.69 o 
  -4   9   2        7.84       12.14      6.52 o 
  -3   9   2      190.35      212.13     14.09 o 
  -2   9   2        2.91        6.01      4.26 o 
  -1   9   2       15.25        9.24      6.65 o 
   0   9   2      150.49      148.08     15.45 o 
   1   9   2      177.11      158.44     15.78 o 
   2   9   2      119.32      131.37      9.69 o 
   3   9   2      203.64      246.49     17.24 o 
   4   9   2       55.86       53.88      9.48 o 
   5   9   2      138.25      161.44     20.24 o 
   6   9   2       47.65       69.45     11.30 o 
   7   9   2       23.38       17.44     17.30 o 
   8   9   2       53.65       53.75      8.55 o 
   9   9   2       37.64       44.25      8.65 o 
  10   9   2        0.26        8.71      9.13 o 
  11   9   2        7.52       -1.66      7.32 o 
 -11  10   2        8.33       13.38     10.39 o 
 -10  10   2       20.88       20.24     10.25 o 
  -9  10   2        8.63       29.15     10.41 o 
  -8  10   2       61.42       79.88     32.48 o 
  -7  10   2       43.07       41.09     10.11 o 
  -6  10   2        3.11       16.87     17.63 o 
  -5  10   2       16.07        8.49     11.75 o 
  -4  10   2        1.68       15.02     12.40 o 
  -3  10   2        0.02       18.28     12.08 o 
  -2  10   2       45.67       53.54     16.65 o 
  -1  10   2       13.81       -3.34      6.65 o 
   0  10   2       51.99       18.35      8.64 o 
   1  10   2       36.45       30.60      9.92 o 
   2  10   2        0.53       -8.52      6.58 o 
   3  10   2       52.36       17.82     16.49 o 
   4  10   2       19.36       12.08     11.75 o 
   5  10   2       13.47       10.11      7.84 o 
   6  10   2       26.47       12.40     11.75 o 
   7  10   2       33.98       25.24     12.89 o 
   8  10   2       85.28       90.11     13.84 o 
   9  10   2       51.49       73.87     13.36 o 
  -8  11   2        7.92        3.92     13.06 o 
  -7  11   2        0.04       -8.16     11.43 o 
  -6  11   2        6.88       16.32     12.08 o 
  -5  11   2       19.30       30.03     16.00 o 
  -4  11   2       15.86       18.61     14.04 o 
  -3  11   2       32.36       -2.61     11.43 o 
  -2  11   2       35.38        6.20     12.08 o 
  -1  11   2        0.59        7.18     11.75 o 
   0  11   2       15.23       23.69      9.85 o 
   1  11   2       22.15       22.34     12.24 o 
   2  11   2       21.96       20.43      9.81 o 
   3  11   2       42.92       28.73     15.02 o 
   4  11   2        3.04        1.31     11.43 o 
   5  11   2        9.66        0.00     11.10 o 
   6  11   2       32.00       54.19     17.63 o 
 -20   1   3        1.23      -16.58      8.29 o 
 -19   1   3        1.08       -0.47      7.07 o 
 -18   1   3        2.51       -9.07      6.65 o 
 -17   1   3       25.23       24.32      7.80 o 
 -16   1   3       14.07        9.50      5.94 o 
 -15   1   3       21.44       26.68      7.01 o 
 -14   1   3       13.19       18.33      5.81 o 
 -13   1   3       35.68       34.67      6.58 o 
 -12   1   3      285.65      278.00     14.33 o 
 -11   1   3       63.36       44.71      6.04 o 
 -10   1   3        1.54        7.61      3.83 o 
  -9   1   3      214.97      193.69     10.15 o 
  -8   1   3      647.21      688.97     22.76 o 
  -7   1   3        3.97       -1.52      2.71 o 
  -6   1   3        1.86        5.58      2.49 o 
  -5   1   3      117.75      126.49      4.46 o 
  -4   1   3       82.42       77.60      3.34 o 
  -3   1   3       19.43       20.73      2.05 o 
  -2   1   3     2082.21     2156.27     25.19 o 
  -1   1   3      768.96      806.33     11.02 o 
   0   1   3    10408.65    10332.02     98.85 o 
   1   1   3      952.19      967.67     11.47 o 
   2   1   3      234.14      241.40      5.49 o 
   3   1   3      254.82      253.34      7.60 o 
   4   1   3     2008.43     2077.20     25.98 o 
   5   1   3       34.55       45.38      4.82 o 
   6   1   3        6.75        3.39      3.04 o 
   7   1   3       42.69       38.20      5.08 o 
   8   1   3       14.89       18.96      4.58 o 
   9   1   3       93.59       85.46      8.01 o 
  10   1   3       55.20       34.30      6.41 o 
  11   1   3        7.06        6.68      5.24 o 
  12   1   3        0.01        7.70      5.20 o 
  13   1   3        0.27        3.09      6.05 o 
  14   1   3        1.08       -3.54      6.74 o 
  15   1   3        6.17       11.21      7.90 o 
  16   1   3        0.00       10.29      7.49 o 
  17   1   3        6.60        3.62     12.44 o 
 -19   2   3       57.01       74.38     13.00 o 
 -18   2   3        0.80       -0.19      7.04 o 
 -17   2   3       67.97       85.13     11.00 o 
 -16   2   3      131.03      132.96     12.27 o 
 -15   2   3        7.38       17.18      6.40 o 
 -14   2   3       23.47        9.87      6.55 o 
 -13   2   3       85.21       65.77      7.90 o 
 -12   2   3      205.01      213.15     12.56 o 
 -11   2   3      219.48      232.84     12.34 o 
 -10   2   3       26.03       16.62      5.04 o 
  -9   2   3       67.27       57.91      5.81 o 
  -8   2   3        2.77        6.69      3.11 o 
  -7   2   3     2133.19     2254.86     36.16 o 
  -6   2   3      133.09      130.90      7.13 o 
  -5   2   3      799.95      853.73     23.97 o 
  -4   2   3      266.48      261.41      5.87 o 
  -3   2   3     2376.01     2476.61     28.76 o 
  -2   2   3     1275.41     1296.61     15.30 o 
  -1   2   3    10222.94    10406.50     99.61 o 
   0   2   3     3275.52     3528.72     33.79 o 
   1   2   3        0.44        0.44      1.10 o 
   2   2   3     1328.63     1296.34     15.65 o 
   3   2   3     1096.25     1226.55     16.29 o 
   4   2   3     1463.53     1525.89     17.90 o 
   5   2   3      909.31      895.44     23.84 o 
   6   2   3        8.82        6.89      3.33 o 
   7   2   3       85.05       83.50      9.28 o 
   8   2   3      100.70      105.14      8.11 o 
   9   2   3      566.47      505.00     16.44 o 
  10   2   3       88.23       91.98     10.88 o 
  11   2   3      362.45      334.28     16.63 o 
  12   2   3       36.06       38.72      7.82 o 
  13   2   3        7.87       16.87      8.91 o 
  14   2   3       72.08       91.50     10.61 o 
  15   2   3        8.43        6.04      6.88 o 
  16   2   3        1.84       -2.36      7.28 o 
  17   2   3        7.01        0.31      9.03 o 
 -19   3   3       13.04        6.69      9.96 o 
 -18   3   3       39.34       27.58     10.17 o 
 -17   3   3       40.75       26.56     11.65 o 
 -16   3   3       22.05       13.68      7.87 o 
 -15   3   3        0.41       -4.15      5.49 o 
 -14   3   3       70.95       71.70      8.52 o 
 -13   3   3       28.11       27.34      5.82 o 
 -12   3   3     1459.95     1467.19     51.64 o 
 -11   3   3     1446.89     1516.63     32.69 o 
 -10   3   3      131.87      141.42     10.84 o 
  -9   3   3      516.68      500.54     19.96 o 
  -8   3   3      343.02      318.12     12.36 o 
  -7   3   3      252.25      278.55      8.79 o 
  -6   3   3     1830.48     1760.05     26.05 o 
  -5   3   3       48.51       70.62      3.95 o 
  -4   3   3     1201.34     1217.82     20.74 o 
  -3   3   3     3383.58     3330.89     37.74 o 
  -2   3   3     2742.67     2954.09     30.16 o 
  -1   3   3     3651.54     3820.85     38.25 o 
   0   3   3     3094.90     3162.99     30.71 o 
   1   3   3       17.94       26.67      2.09 o 
   2   3   3        0.10       -1.71      1.51 o 
   3   3   3       20.82       18.45      2.04 o 
   4   3   3     1108.08     1189.60     16.71 o 
   5   3   3       24.34       23.74      3.16 o 
   6   3   3      307.90      306.31      9.29 o 
   7   3   3      864.43      845.75     20.67 o 
   8   3   3      130.01      124.92      9.06 o 
   9   3   3      819.64      791.25     21.39 o 
  10   3   3      137.91      148.90     16.97 o 
  11   3   3        0.59        0.00      4.83 o 
  12   3   3        3.09        5.76      5.30 o 
  13   3   3       31.60       25.30      7.19 o 
  14   3   3        0.86        6.04      9.50 o 
  15   3   3       78.46       85.35     20.05 o 
  16   3   3       10.68       21.42     10.24 o 
  17   3   3        0.07       -8.16     15.34 o 
 -19   4   3      115.72      136.97     16.81 o 
 -18   4   3       13.55        5.53      9.14 o 
 -17   4   3      204.72      229.58     19.49 o 
 -16   4   3      171.87      168.90     16.18 o 
 -15   4   3        6.80       10.18      7.01 o 
 -14   4   3      120.39      132.97     16.11 o 
 -13   4   3       18.07       30.42      6.47 o 
 -12   4   3        9.69        6.47      4.77 o 
 -11   4   3      364.54      372.12     16.49 o 
 -10   4   3        1.91       -5.68      3.49 o 
  -9   4   3        0.35       -2.14      3.09 o 
  -8   4   3      595.15      583.66     17.40 o 
  -7   4   3        1.53        1.46      2.40 o 
  -6   4   3       47.80       38.40      3.44 o 
  -5   4   3      143.47      145.61      5.20 o 
  -4   4   3       51.81       80.80      3.64 o 
  -3   4   3      749.90      731.18     11.28 o 
  -2   4   3      302.56      326.94      6.48 o 
  -1   4   3     8006.28     8185.71     88.73 o 
   0   4   3     2115.14     2335.90     27.57 o 
   1   4   3      131.24      152.89      8.49 o 
   2   4   3     1207.86     1161.44     14.75 o 
   3   4   3       13.49       11.76      2.02 o 
   4   4   3      386.23      421.08      8.86 o 
   5   4   3      643.26      644.80     12.92 o 
   6   4   3       12.62       15.37      4.70 o 
   7   4   3       89.74      106.17      6.74 o 
   8   4   3      147.89      169.45      8.77 o 
   9   4   3      172.32      158.57      8.90 o 
  10   4   3       66.02       56.69      6.29 o 
  11   4   3       25.67       27.42      6.45 o 
  12   4   3      212.28      200.30     23.28 o 
  13   4   3        4.28       18.92      8.05 o 
  14   4   3       24.60       31.50      9.13 o 
  15   4   3       10.78       25.84      9.39 o 
  16   4   3        1.99       -2.45     10.36 o 
 -18   5   3       45.69       44.81     14.59 o 
 -17   5   3       65.01      114.88     17.38 o 
 -16   5   3        8.51        2.30     12.24 o 
 -15   5   3        2.02       22.87     24.78 o 
 -14   5   3       21.52       21.50      7.72 o 
 -13   5   3       45.93       36.44      8.03 o 
 -12   5   3      388.56      368.81     19.62 o 
 -11   5   3      325.24      312.13     17.33 o 
 -10   5   3       31.47       26.70      6.27 o 
  -9   5   3     1266.90     1295.51     27.28 o 
  -8   5   3      781.62      762.72     14.93 o 
  -7   5   3        3.36        1.39      2.12 o 
  -6   5   3      749.95      674.34     16.10 o 
  -5   5   3      144.46      161.64      5.88 o 
  -4   5   3       13.11       18.64      2.62 o 
  -3   5   3     1465.83     1436.11     21.24 o 
  -2   5   3      261.43      261.32      6.27 o 
  -1   5   3      224.88      254.59      6.60 o 
   0   5   3      483.25      498.66      8.79 o 
   1   5   3      161.09      166.90      6.04 o 
   2   5   3        2.11        4.87      1.57 o 
   3   5   3        1.54        5.21      1.98 o 
   4   5   3      438.97      405.05     12.88 o 
   5   5   3       42.55       46.20      3.82 o 
   6   5   3     1139.54     1084.23     19.22 o 
   7   5   3     1239.13     1195.77     23.23 o 
   8   5   3       14.44       11.50      3.95 o 
   9   5   3      318.48      306.75     13.66 o 
  10   5   3      172.25      174.89     13.83 o 
  11   5   3       41.49       48.01      7.36 o 
  12   5   3       45.55       56.77      7.92 o 
  13   5   3       48.31       48.93     12.36 o 
  14   5   3       33.47        3.92      9.69 o 
  15   5   3       31.08       59.23     14.66 o 
 -17   6   3       54.45       48.15     14.89 o 
 -16   6   3       32.26       32.95     12.41 o 
 -15   6   3        3.52       21.02     16.49 o 
 -14   6   3       53.02       65.66     13.13 o 
 -13   6   3      114.75      118.88     22.85 o 
 -12   6   3        0.84       -7.55      5.88 o 
 -11   6   3      311.99      302.65     14.94 o 
 -10   6   3       60.43       69.86      7.96 o 
  -9   6   3       17.19       11.83      5.84 o 
  -8   6   3      571.30      567.46     15.99 o 
  -7   6   3       14.99       14.43      4.81 o 
  -6   6   3       23.78       25.83      3.31 o 
  -5   6   3        5.13        3.72      2.31 o 
  -4   6   3      272.06      295.45     11.78 o 
  -3   6   3      121.02      101.95      7.94 o 
  -2   6   3       93.24       88.02      5.69 o 
  -1   6   3      648.77      651.39     11.88 o 
   0   6   3        0.15        2.81      2.19 o 
   1   6   3      231.03      220.47      6.07 o 
   2   6   3     1806.45     1834.84     27.37 o 
   3   6   3       16.01       16.91      2.42 o 
   4   6   3       81.05       79.66      4.13 o 
   5   6   3       34.86       34.65      5.07 o 
   6   6   3       12.24        8.81      3.99 o 
   7   6   3       22.71       20.52      4.88 o 
   8   6   3       20.01       16.10      6.03 o 
   9   6   3       42.21       40.23      7.54 o 
  10   6   3       58.72       52.47      8.13 o 
  11   6   3        5.73       18.44      6.58 o 
  12   6   3       26.35       32.69     11.05 o 
  13   6   3       14.33       20.76     10.61 o 
  14   6   3       25.69        7.05     19.91 o 
 -16   7   3       15.66       -2.69      8.17 o 
 -15   7   3        1.08       -2.52      7.61 o 
 -14   7   3       13.86       31.60      8.87 o 
 -13   7   3        3.47        9.41      6.85 o 
 -12   7   3        2.66        4.93      6.31 o 
 -11   7   3        0.22        1.77      5.54 o 
 -10   7   3      133.52      144.33     11.72 o 
  -9   7   3     1024.99      957.37     32.68 o 
  -8   7   3      372.94      361.58     16.13 o 
  -7   7   3        6.92        6.33      6.05 o 
  -6   7   3       82.90       70.24      6.90 o 
  -5   7   3        4.27        3.62      3.56 o 
  -4   7   3      117.94      114.01      8.65 o 
  -3   7   3      482.20      455.00     10.90 o 
  -2   7   3        1.84        2.55      2.44 o 
  -1   7   3       23.84       17.09      2.72 o 
   0   7   3       11.54        4.26      3.85 o 
   1   7   3       25.24       24.61      3.97 o 
   2   7   3        7.19       12.39      3.72 o 
   3   7   3       75.55       84.24     11.03 o 
   4   7   3       45.37       37.27      5.33 o 
   5   7   3       61.13       60.83      7.74 o 
   6   7   3       85.29       84.29      8.64 o 
   7   7   3      296.28      313.68     15.41 o 
   8   7   3       37.69       42.44      7.52 o 
   9   7   3       43.86       52.23     14.16 o 
  10   7   3       38.73       43.23      8.35 o 
  11   7   3        8.47       -0.30      8.99 o 
  12   7   3       35.82       44.68     11.87 o 
  13   7   3       77.86       62.75     19.75 o 
 -15   8   3        1.07        4.96      8.11 o 
 -14   8   3       15.45       11.37      8.33 o 
 -13   8   3       49.30       40.39      8.91 o 
 -12   8   3        4.40       -4.05      7.57 o 
 -11   8   3        0.13       -8.07      5.39 o 
 -10   8   3       20.61       29.23      9.96 o 
  -9   8   3       12.01       11.87      6.04 o 
  -8   8   3       29.12       29.83      6.30 o 
  -7   8   3       11.13        4.77      4.72 o 
  -6   8   3        7.30        8.78      4.22 o 
  -5   8   3       24.77       21.14     15.83 o 
  -4   8   3        5.57        6.15      5.65 o 
  -3   8   3      176.78      148.61     12.43 o 
  -2   8   3      127.91      126.44     11.29 o 
  -1   8   3      192.34      189.93     12.64 o 
   0   8   3        0.23        7.86      5.33 o 
   1   8   3      114.88      112.61      8.67 o 
   2   8   3      460.80      454.28     13.48 o 
   3   8   3       38.40       41.64      5.38 o 
   4   8   3       81.74       71.18      8.01 o 
   5   8   3        3.21        1.47      4.66 o 
   6   8   3       89.39       76.69      8.59 o 
   7   8   3      142.90      163.62     15.18 o 
   8   8   3        0.82       13.97      6.09 o 
   9   8   3        0.57        3.66      6.17 o 
  10   8   3       14.36        7.69      6.88 o 
  11   8   3        1.99        8.48     14.20 o 
  12   8   3        0.01       -2.51      9.79 o 
 -13   9   3        1.12       12.12     10.50 o 
 -12   9   3        3.58       -8.01      8.92 o 
 -11   9   3        2.50       14.51     13.71 o 
 -10   9   3        4.36       11.85     13.87 o 
  -9   9   3       61.17       57.19     11.41 o 
  -8   9   3      106.05       96.32     13.24 o 
  -7   9   3       32.21       22.93      8.47 o 
  -6   9   3        1.62        8.55      7.29 o 
  -5   9   3        3.14        6.01      6.50 o 
  -4   9   3       16.60       18.08      6.70 o 
  -3   9   3        0.56        7.79      5.88 o 
  -2   9   3        6.41        9.25      8.98 o 
  -1   9   3        2.68       -0.77      4.34 o 
   0   9   3       63.61       54.86      8.54 o 
   1   9   3       11.48        9.79      3.87 o 
   2   9   3        4.71        9.44      5.32 o 
   3   9   3      181.68      187.64     12.94 o 
   4   9   3      136.01      131.23      9.58 o 
   5   9   3        6.40        4.82      5.42 o 
   6   9   3       19.23       24.74      7.45 o 
   7   9   3        0.36       -2.70      5.88 o 
   8   9   3        2.74       13.65     15.60 o 
   9   9   3        1.17       -4.76      6.66 o 
  10   9   3       11.40       12.22     10.11 o 
 -11  10   3        0.94       18.87     10.50 o 
 -10  10   3        7.57       -2.86      9.47 o 
  -9  10   3        0.61       -0.82      8.53 o 
  -8  10   3        2.47        2.64      8.30 o 
  -7  10   3       34.00       33.58      9.99 o 
  -6  10   3       17.67        1.72     19.91 o 
  -5  10   3       32.18       50.60     16.65 o 
  -4  10   3       54.39       64.96     18.93 o 
  -3  10   3       19.00       15.34     12.08 o 
  -2  10   3        2.08       -7.83      9.79 o 
  -1  10   3        0.77       -0.65     10.12 o 
   0  10   3        0.13        7.36      7.83 o 
   1  10   3       20.44       13.75      8.60 o 
   2  10   3        2.18        6.52      7.73 o 
   3  10   3        2.00        4.90     12.73 o 
   4  10   3        8.03       14.04     11.75 o 
   5  10   3        1.05       -1.15     11.75 o 
   6  10   3        4.34        1.07      8.08 o 
   7  10   3        1.21        4.30      9.47 o 
   8  10   3       36.06       40.34     11.51 o 
  -8  11   3        2.66       -2.29     13.38 o 
  -7  11   3        0.95       23.18     15.02 o 
  -6  11   3       22.45       42.76     17.63 o 
  -5  11   3        7.90       14.69     13.38 o 
  -4  11   3        0.00       11.43     12.40 o 
  -3  11   3       68.06       92.71     21.87 o 
  -2  11   3       12.79       25.79     14.36 o 
  -1  11   3        0.90        0.33     12.40 o 
   0  11   3        1.44       15.42      9.33 o 
   1  11   3        0.12        0.95      8.98 o 
   2  11   3        0.28       -7.67      9.30 o 
   3  11   3       17.55       16.32     12.40 o 
   4  11   3       12.97       14.36     12.40 o 
   5  11   3        4.01        5.88     13.06 o 
 -20   0   4       52.32       63.85     16.08 o 
 -19   0   4        0.38       15.09     20.73 o 
 -18   0   4      207.64      148.96     19.97 o 
 -17   0   4       31.09       16.11     10.64 o 
 -16   0   4       27.94       19.26      9.23 o 
 -15   0   4      240.18      279.93     32.32 o 
 -14   0   4       47.89       24.45      8.78 o 
 -13   0   4     1245.78     1133.16     46.19 o 
 -12   0   4     1308.73     1261.47     41.89 o 
 -11   0   4        5.95       15.07      6.45 o 
 -10   0   4     2405.57     2338.20     62.79 o 
  -9   0   4      163.19      136.82     12.12 o 
  -8   0   4      583.75      652.51     23.54 o 
  -7   0   4    15989.25    16684.38    358.71 o 
  -6   0   4      605.63      658.85     42.60 o 
  -5   0   4       13.91       11.19      3.55 o 
  -4   0   4     3682.09     3669.31     59.62 o 
  -3   0   4      524.04      523.13     12.36 o 
  -2   0   4       53.21       47.46      4.19 o 
  -1   0   4     2334.42     2258.04     38.40 o 
   0   0   4     3804.20     3858.26     62.27 o 
   1   0   4      308.73      276.79      9.86 o 
   2   0   4     2032.42     2223.88     71.33 o 
   3   0   4      364.45      293.01      9.02 o 
   4   0   4     1784.60     1822.55     37.31 o 
   5   0   4       28.78       19.38      4.76 o 
   6   0   4      162.82      109.98     11.30 o 
   7   0   4      190.38      216.17     16.27 o 
   8   0   4      310.96      302.16     20.38 o 
   9   0   4     1230.42     1170.74     90.75 o 
  10   0   4      259.83      265.01     20.74 o 
  11   0   4      177.24      230.70     20.40 o 
  12   0   4       14.34       30.25      9.79 o 
  13   0   4       28.78       15.98      9.65 o 
  14   0   4       48.10       46.85     13.38 o 
  15   0   4        6.17       12.88     28.07 o 
  16   0   4        2.22       14.32     15.18 o 
 -20   1   4        0.39       -3.38      9.51 o 
 -19   1   4        0.14        0.97      7.18 o 
 -18   1   4      151.26      195.91     23.18 o 
 -17   1   4      265.28      268.59     17.39 o 
 -16   1   4        0.85       14.20      6.20 o 
 -15   1   4      411.19      437.92     20.47 o 
 -14   1   4      186.41      178.23     14.94 o 
 -13   1   4       24.00       15.77      5.43 o 
 -12   1   4      265.04      268.04     14.06 o 
 -11   1   4       39.55       62.37      6.93 o 
 -10   1   4       13.21       11.56      4.09 o 
  -9   1   4       49.40       42.37      5.16 o 
  -8   1   4     1832.03     1921.05     36.23 o 
  -7   1   4     3972.38     4099.87     67.94 o 
  -6   1   4      230.15      246.84      8.00 o 
  -5   1   4      970.34      917.32     15.59 o 
  -4   1   4      219.37      224.18      8.78 o 
  -3   1   4        3.31        2.52      1.75 o 
  -2   1   4     1905.37     1919.19     23.56 o 
  -1   1   4       18.04       14.79      2.18 o 
   0   1   4      859.23      833.51     10.43 o 
   1   1   4     4136.98     4157.07     46.98 o 
   2   1   4       28.97       34.79      2.81 o 
   3   1   4      187.27      206.40      7.17 o 
   4   1   4     4440.12     4693.68     68.25 o 
   5   1   4        6.74        5.69      2.39 o 
   6   1   4       39.15       51.35      4.54 o 
   7   1   4        1.07        6.59      3.58 o 
   8   1   4      226.53      224.89     12.42 o 
   9   1   4      111.21      126.92      9.94 o 
  10   1   4      473.27      453.94     18.07 o 
  11   1   4      524.61      478.99     20.78 o 
  12   1   4        5.04        1.07      5.34 o 
  13   1   4       28.27       34.65      7.94 o 
  14   1   4       90.69       79.72     10.88 o 
  15   1   4        1.85        8.13      7.37 o 
  16   1   4       49.63       60.25     10.83 o 
 -20   2   4       17.36       28.02     11.37 o 
 -19   2   4        1.86        3.32      8.66 o 
 -18   2   4      105.68      136.21     13.35 o 
 -17   2   4       25.19       30.63      8.04 o 
 -16   2   4        1.91        6.70      6.19 o 
 -15   2   4      211.45      220.14     14.63 o 
 -14   2   4       19.49       26.63      7.33 o 
 -13   2   4      258.46      257.09     14.37 o 
 -12   2   4       96.30       79.94      9.57 o 
 -11   2   4      152.13      145.38      9.98 o 
 -10   2   4     2594.95     2510.42     46.80 o 
  -9   2   4      535.15      502.93     14.71 o 
  -8   2   4      380.82      417.36     12.68 o 
  -7   2   4     2044.98     2073.58     33.72 o 
  -6   2   4      111.57      107.82      5.83 o 
  -5   2   4        8.80        9.84      2.43 o 
  -4   2   4       51.58       40.18      3.77 o 
  -3   2   4      424.13      422.15      9.10 o 
  -2   2   4       58.78       55.42      3.24 o 
  -1   2   4     1463.21     1514.01     19.08 o 
   0   2   4      530.48      472.04      7.94 o 
   1   2   4       33.94       35.54      2.28 o 
   2   2   4      769.16      817.33     11.20 o 
   3   2   4     2752.16     2717.07     34.84 o 
   4   2   4      145.24      168.87      5.51 o 
   5   2   4        0.21        0.25      1.93 o 
   6   2   4      229.28      210.51     11.69 o 
   7   2   4       88.24       79.42      7.32 o 
   8   2   4      231.22      227.03     21.20 o 
   9   2   4      302.83      290.26     14.64 o 
  10   2   4       66.23       67.24      8.27 o 
  11   2   4      352.45      312.51     22.90 o 
  12   2   4       83.30       77.66      9.74 o 
  13   2   4        0.22       -7.33      5.14 o 
  14   2   4       21.32       44.86      9.06 o 
  15   2   4        0.92        8.03     10.38 o 
  16   2   4        6.84       11.94      9.47 o 
 -19   3   4        0.81        1.37     11.37 o 
 -18   3   4       37.58       42.95     13.50 o 
 -17   3   4       78.01       81.79     12.70 o 
 -16   3   4        0.49        3.74      6.01 o 
 -15   3   4       59.61       62.54     10.42 o 
 -14   3   4       21.68       26.63      6.30 o 
 -13   3   4        0.26        3.07      4.53 o 
 -12   3   4       11.57       19.96      5.47 o 
 -11   3   4       16.27       12.65      4.97 o 
 -10   3   4       13.20        8.52      4.12 o 
  -9   3   4       83.84       85.50      7.12 o 
  -8   3   4      582.38      569.36     13.72 o 
  -7   3   4      857.42      855.81     17.14 o 
  -6   3   4      320.60      307.42      8.77 o 
  -5   3   4      444.02      405.96      9.05 o 
  -4   3   4      918.84      982.61     16.09 o 
  -3   3   4       48.23       43.15      3.05 o 
  -2   3   4       78.51       79.11      3.55 o 
  -1   3   4       50.38       54.14      3.59 o 
   0   3   4     3202.57     3337.70     38.66 o 
   1   3   4     5088.27     5292.56     55.78 o 
   2   3   4      768.73      810.29     13.71 o 
   3   3   4        6.65        4.36      1.93 o 
   4   3   4       86.44       90.20      5.27 o 
   5   3   4        1.94        0.73      2.28 o 
   6   3   4      130.53      124.85      6.78 o 
   7   3   4       18.66       14.57      4.59 o 
   8   3   4       40.72       44.18      5.21 o 
   9   3   4       37.36       28.22      6.06 o 
  10   3   4        0.69        6.68      4.99 o 
  11   3   4       29.34       27.76     10.42 o 
  12   3   4        1.43        0.50      5.43 o 
  13   3   4       14.75       12.08      6.81 o 
  14   3   4        1.07        4.27      8.14 o 
  15   3   4        1.47       -2.03      8.01 o 
  16   3   4       10.32       14.30      9.86 o 
 -19   4   4        2.16        9.12      9.68 o 
 -18   4   4        2.52       -4.60      8.18 o 
 -17   4   4        0.98        4.04      8.47 o 
 -16   4   4        2.06        1.17      7.38 o 
 -15   4   4       10.51        8.07      7.10 o 
 -14   4   4        5.18        8.42      6.90 o 
 -13   4   4       19.96       23.64      6.11 o 
 -12   4   4       35.99       37.20      6.50 o 
 -11   4   4      195.38      200.23     11.66 o 
 -10   4   4       26.00       28.74      5.25 o 
  -9   4   4      399.27      407.28     11.88 o 
  -8   4   4       54.47       69.83      6.21 o 
  -7   4   4       59.23       48.53      4.56 o 
  -6   4   4       52.70       58.20      5.33 o 
  -5   4   4       62.23       58.67      3.74 o 
  -4   4   4       70.70       62.63      3.66 o 
  -3   4   4      225.01      254.24      6.20 o 
  -2   4   4        1.98        0.18      1.80 o 
  -1   4   4       53.74       78.87      3.98 o 
   0   4   4     1355.03     1347.27     17.83 o 
   1   4   4      172.64      193.52      6.29 o 
   2   4   4       48.08       42.82      2.91 o 
   3   4   4       36.33       44.67      3.07 o 
   4   4   4       28.90       27.55      3.24 o 
   5   4   4       18.41       18.60      3.50 o 
   6   4   4       28.22       34.60      4.41 o 
   7   4   4      109.92      106.05      6.99 o 
   8   4   4      166.67      165.37      9.03 o 
   9   4   4       39.18       30.59      4.98 o 
  10   4   4        4.06        3.17      4.16 o 
  11   4   4       30.36       30.51      8.28 o 
  12   4   4        0.28       -4.83      6.37 o 
  13   4   4       11.39       11.07      8.62 o 
  14   4   4       11.35       14.64      8.30 o 
  15   4   4        8.83        7.80      9.01 o 
 -18   5   4        2.25       25.40     14.85 o 
 -17   5   4       26.28       49.35     13.36 o 
 -16   5   4        1.93       -0.41      7.48 o 
 -15   5   4        2.28        5.86      7.45 o 
 -14   5   4        7.73        1.23      6.72 o 
 -13   5   4        3.32        5.81      6.12 o 
 -12   5   4      117.80      120.57     11.65 o 
 -11   5   4      471.80      432.23     25.78 o 
 -10   5   4       38.59       46.94      6.24 o 
  -9   5   4      496.15      490.76     14.65 o 
  -8   5   4       80.90       79.44      6.57 o 
  -7   5   4      163.18      166.31      6.75 o 
  -6   5   4       15.78       21.31      3.34 o 
  -5   5   4      247.10      261.24      7.66 o 
  -4   5   4       24.86       32.16      2.80 o 
  -3   5   4      148.18      168.33      5.82 o 
  -2   5   4      150.28      141.19      4.86 o 
  -1   5   4      171.39      182.73      6.41 o 
   0   5   4      639.45      675.36     10.78 o 
   1   5   4      132.97      137.38      5.06 o 
   2   5   4        7.68        5.01      1.99 o 
   3   5   4      109.66      121.57      5.19 o 
   4   5   4       80.70       84.02      5.29 o 
   5   5   4       10.65        5.90      3.03 o 
   6   5   4        0.17        0.76      4.27 o 
   7   5   4       15.62       17.18      4.10 o 
   8   5   4        3.45        9.02      8.10 o 
   9   5   4       16.06       13.90      5.08 o 
  10   5   4        6.48        3.07      6.69 o 
  11   5   4        7.56        4.36      6.70 o 
  12   5   4        0.00        2.32      8.87 o 
  13   5   4      136.54      116.52     16.96 o 
  14   5   4       68.45       37.53     12.92 o 
  15   5   4        6.28       31.12     12.77 o 
 -17   6   4       28.93       22.73     12.57 o 
 -16   6   4        8.11      -13.41      8.88 o 
 -15   6   4       24.01       47.85     12.33 o 
 -14   6   4        3.01        5.06      8.40 o 
 -13   6   4       79.79       80.39     12.81 o 
 -12   6   4      116.37      102.62     20.40 o 
 -11   6   4        1.20        5.34      5.61 o 
 -10   6   4       30.07       22.40      7.27 o 
  -9   6   4      101.20       99.33     12.30 o 
  -8   6   4        3.40        9.07      4.23 o 
  -7   6   4      207.18      203.36     11.68 o 
  -6   6   4       86.32       79.98      5.24 o 
  -5   6   4       15.55       10.15      2.99 o 
  -4   6   4      141.48      148.68      6.08 o 
  -3   6   4       30.05       32.37      3.21 o 
  -2   6   4       98.49      104.26      9.19 o 
  -1   6   4       90.58       85.28      7.24 o 
   0   6   4       22.91       15.17      3.05 o 
   1   6   4        1.65        0.98      1.46 o 
   2   6   4      257.49      243.56      7.66 o 
   3   6   4      181.49      209.88      7.55 o 
   4   6   4       27.72       24.49      4.06 o 
   5   6   4        0.45        0.29      5.61 o 
   6   6   4       38.93       36.88      5.61 o 
   7   6   4       70.45       46.60      7.22 o 
   8   6   4        9.46       14.19      5.85 o 
   9   6   4        2.88        1.49      7.28 o 
  10   6   4        0.00       23.12     15.18 o 
  11   6   4        1.78       -2.63      7.94 o 
  12   6   4       19.24       35.23     11.20 o 
  13   6   4        4.88       20.46     11.75 o 
  14   6   4        0.09       12.74     11.51 o 
 -16   7   4        0.05        1.22      8.51 o 
 -15   7   4       44.49       38.12      9.98 o 
 -14   7   4       27.02       27.68      8.84 o 
 -13   7   4        0.17       -2.20      6.59 o 
 -12   7   4       54.89       42.96      8.45 o 
 -11   7   4        0.18        5.39      5.97 o 
 -10   7   4       45.43       44.08      7.61 o 
  -9   7   4       69.33       72.08      9.94 o 
  -8   7   4      139.87      138.00     25.29 o 
  -7   7   4       69.11       78.57      8.05 o 
  -6   7   4       20.80       22.11      5.28 o 
  -5   7   4      463.52      431.08     17.89 o 
  -4   7   4      334.18      303.54     11.98 o 
  -3   7   4       22.20       21.52      4.64 o 
  -2   7   4      320.82      311.97     12.03 o 
  -1   7   4      115.49      132.15      9.40 o 
   0   7   4       47.88       44.28      5.03 o 
   1   7   4        0.07       -5.32      2.66 o 
   2   7   4       11.56        9.19      3.91 o 
   3   7   4      241.68      273.11     12.06 o 
   4   7   4      437.85      419.26     13.85 o 
   5   7   4       20.05       32.92      6.37 o 
   6   7   4      102.35       94.48      9.33 o 
   7   7   4      153.35      131.81     11.21 o 
   8   7   4       38.59       37.00      9.11 o 
   9   7   4       11.98        4.61      7.90 o 
  10   7   4       41.50       44.38     11.51 o 
  11   7   4       16.34       17.75     10.94 o 
  12   7   4        6.34       -5.35      9.46 o 
  13   7   4       29.81       34.05     13.10 o 
 -15   8   4       34.53       28.66     10.05 o 
 -14   8   4       13.15       28.30      8.98 o 
 -13   8   4       37.67       42.20      9.21 o 
 -12   8   4      103.63       93.65     11.25 o 
 -11   8   4        0.03       -1.17      5.90 o 
 -10   8   4       32.27       36.56      7.70 o 
  -9   8   4        3.75        2.68      5.38 o 
  -8   8   4       10.04        7.49      6.01 o 
  -7   8   4      142.92      145.36     10.39 o 
  -6   8   4       18.04       13.29      5.00 o 
  -5   8   4        2.86        8.33      5.50 o 
  -4   8   4      136.65      123.93      8.14 o 
  -3   8   4        3.05       -1.55      3.61 o 
  -2   8   4        8.99       17.92      4.45 o 
  -1   8   4        3.84        6.87      6.41 o 
   0   8   4      470.76      499.65     16.30 o 
   1   8   4       35.98       38.49      8.19 o 
   2   8   4       24.87       21.31      4.79 o 
   3   8   4      154.01      163.92      9.65 o 
   4   8   4       68.26       72.84      8.22 o 
   5   8   4      118.39      132.54     11.77 o 
   6   8   4       64.39       78.96      9.06 o 
   7   8   4       31.35       26.53      7.39 o 
   8   8   4       16.59       19.13      8.59 o 
   9   8   4       16.86       13.14      9.65 o 
  10   8   4       14.74        4.14      9.30 o 
  11   8   4       47.93       89.05     20.89 o 
 -13   9   4       16.88        7.20      9.96 o 
 -12   9   4       11.77       19.84     10.55 o 
 -11   9   4        4.46       -0.50      8.40 o 
 -10   9   4        8.71        9.71      8.87 o 
  -9   9   4        7.15       -2.59     16.32 o 
  -8   9   4        9.61       -2.05      7.50 o 
  -7   9   4       47.12       44.28     10.12 o 
  -6   9   4        8.24       12.80      7.53 o 
  -5   9   4      225.97      206.97     16.52 o 
  -4   9   4       28.72       46.04      8.94 o 
  -3   9   4       24.58       30.75      9.47 o 
  -2   9   4       58.51       64.19     10.28 o 
  -1   9   4       90.55       98.65     10.83 o 
   0   9   4       84.47       92.11      7.08 o 
   1   9   4       75.24       98.78      7.53 o 
   2   9   4       75.67       88.69      7.79 o 
   3   9   4      142.36      141.06      9.38 o 
   4   9   4       22.16       25.95     10.43 o 
   5   9   4       62.59       76.48     10.75 o 
   6   9   4        0.11       -4.07      5.85 o 
   7   9   4        2.41        2.56      6.25 o 
   8   9   4       38.37       52.09     11.57 o 
   9   9   4        5.48        0.79      9.71 o 
  10   9   4        0.00       -1.60      9.85 o 
 -11  10   4        1.86        7.05     10.49 o 
 -10  10   4       85.98       98.05     15.29 o 
  -9  10   4       46.97       75.33     13.26 o 
  -8  10   4        4.96       18.28      9.46 o 
  -7  10   4       33.55       39.88     10.41 o 
  -6  10   4       14.54       16.69     23.99 o 
  -5  10   4       51.97       51.17     10.43 o 
  -4  10   4       86.13      107.07     22.20 o 
  -3  10   4        2.08        4.90     11.43 o 
  -2  10   4        1.44       11.10     11.75 o 
  -1  10   4        5.89        9.79     13.06 o 
   0  10   4       62.30       99.24     21.87 o 
   1  10   4        3.20        1.47      7.38 o 
   2  10   4        1.10       -1.61      6.90 o 
   3  10   4       59.88       77.90     13.29 o 
   4  10   4       28.64       28.07     13.38 o 
   5  10   4       41.64       55.19     11.08 o 
   6  10   4       29.76       54.84     12.12 o 
   7  10   4        2.12       11.10     14.36 o 
  -7  11   4        5.64       -7.51     13.06 o 
  -6  11   4        0.40        3.92     12.73 o 
  -5  11   4        3.86      -10.77     10.12 o 
  -4  11   4        2.99       -2.61     12.08 o 
  -3  11   4       27.83       28.40     16.00 o 
  -2  11   4       45.29       62.02     18.93 o 
  -1  11   4       28.42       32.64     16.00 o 
   0  11   4       43.27       57.13     19.59 o 
   1  11   4       61.21       70.51     19.91 o 
   2  11   4       28.58       47.79     15.34 o 
   3  11   4        0.43       -4.90     10.12 o 
   4  11   4        3.09        8.49     12.40 o 
 -20   1   5       28.92       36.24     11.62 o 
 -19   1   5       18.80       29.12      9.09 o 
 -18   1   5        1.76       14.28      7.89 o 
 -17   1   5        0.94       -7.09      6.02 o 
 -16   1   5       44.08       37.53      7.78 o 
 -15   1   5        7.82        7.43      5.91 o 
 -14   1   5        3.30       -4.70      4.50 o 
 -13   1   5        9.29        6.55      5.16 o 
 -12   1   5       82.46       95.32     12.58 o 
 -11   1   5      129.16      150.02     10.04 o 
 -10   1   5      226.99      193.54     10.95 o 
  -9   1   5        3.37        2.55      3.53 o 
  -8   1   5       89.70       77.09      6.67 o 
  -7   1   5       21.40       17.85      4.02 o 
  -6   1   5        1.38       -2.96      2.54 o 
  -5   1   5      200.18      192.53     14.86 o 
  -4   1   5      424.53      460.34     12.18 o 
  -3   1   5       57.00       61.97      4.59 o 
  -2   1   5      243.82      246.94      8.01 o 
  -1   1   5      722.04      763.12     13.48 o 
   0   1   5      149.78      162.40      6.30 o 
   1   1   5       42.26       43.65      3.51 o 
   2   1   5     1625.13     1657.45     27.39 o 
   3   1   5      724.33      744.82     15.24 o 
   4   1   5       52.99       55.20      4.31 o 
   5   1   5       75.90       82.94      4.91 o 
   6   1   5        3.29        3.74      2.83 o 
   7   1   5       62.98       77.19      7.75 o 
   8   1   5       18.57       22.36      5.50 o 
   9   1   5       16.16       18.04      5.97 o 
  10   1   5      266.15      279.85     15.75 o 
  11   1   5      138.26      134.11     11.73 o 
  12   1   5        0.76        4.10      8.01 o 
  13   1   5        2.45        0.39      6.55 o 
  14   1   5        2.91       -0.17      6.90 o 
  15   1   5        6.51        2.83      7.89 o 
  16   1   5        0.81        2.44      8.41 o 
 -20   2   5        7.15       25.06     10.92 o 
 -19   2   5       45.82       64.54     13.41 o 
 -18   2   5       63.79       81.52     19.74 o 
 -17   2   5       13.02       18.23      7.57 o 
 -16   2   5      148.86      166.52     15.78 o 
 -15   2   5       38.07       51.88      8.43 o 
 -14   2   5        0.04        1.52      4.71 o 
 -13   2   5       64.43       55.73      7.56 o 
 -12   2   5      172.94      161.04     11.18 o 
 -11   2   5        8.66        7.48      4.39 o 
 -10   2   5      403.65      405.71     15.45 o 
  -9   2   5     1279.69     1234.04     32.13 o 
  -8   2   5       36.16       28.42      4.70 o 
  -7   2   5      566.24      594.58     15.62 o 
  -6   2   5      165.78      141.91      7.65 o 
  -5   2   5      187.48      183.58      8.27 o 
  -4   2   5      208.80      210.14      9.05 o 
  -3   2   5        4.86       10.63      2.56 o 
  -2   2   5      118.27      112.39      4.86 o 
  -1   2   5     1050.02     1152.52     15.87 o 
   0   2   5     1889.22     1835.24     23.21 o 
   1   2   5       14.07       15.08      2.05 o 
   2   2   5      260.78      285.40      7.44 o 
   3   2   5      210.17      245.57      8.97 o 
   4   2   5      536.65      574.42     15.52 o 
   5   2   5       23.13       26.39      2.94 o 
   6   2   5      152.21      155.22      6.74 o 
   7   2   5      123.76      117.82      9.33 o 
   8   2   5      147.57      140.58     10.46 o 
   9   2   5       30.43       23.42      6.22 o 
  10   2   5       32.59       27.85      6.72 o 
  11   2   5        0.15        3.50      5.37 o 
  12   2   5        5.14        5.61      6.19 o 
  13   2   5        6.54       17.26      7.51 o 
  14   2   5       46.02       57.61     21.16 o 
  15   2   5       21.64       32.18     13.81 o 
 -19   3   5       93.82       85.83     25.24 o 
 -18   3   5        0.04        7.10      8.44 o 
 -17   3   5       54.61       44.65     10.83 o 
 -16   3   5      203.17      194.06     20.27 o 
 -15   3   5        0.39       -2.32      5.43 o 
 -14   3   5       92.91      121.41     10.79 o 
 -13   3   5       35.15       33.80      9.75 o 
 -12   3   5       15.46       12.09      4.95 o 
 -11   3   5       68.25       69.27      8.64 o 
 -10   3   5      157.24      173.65     12.26 o 
  -9   3   5       16.30       14.38      4.26 o 
  -8   3   5     1019.47     1015.41     22.87 o 
  -7   3   5     1488.98     1510.63     26.64 o 
  -6   3   5        3.91        8.94      2.88 o 
  -5   3   5     1397.02     1421.12     24.57 o 
  -4   3   5      197.94      170.63      8.62 o 
  -3   3   5      995.46     1120.91     17.10 o 
  -2   3   5      170.07      184.47      6.46 o 
  -1   3   5     6998.99     7432.40     82.17 o 
   0   3   5      886.32      974.29     14.37 o 
   1   3   5      177.92      186.32      6.34 o 
   2   3   5     1333.92     1306.72     20.65 o 
   3   3   5      171.41      198.47      6.70 o 
   4   3   5        5.62       11.05      2.48 o 
   5   3   5      726.40      683.60     13.10 o 
   6   3   5        2.51        1.31      2.89 o 
   7   3   5      269.19      276.57     10.46 o 
   8   3   5       81.23       68.40      6.55 o 
   9   3   5        4.55        5.88      3.90 o 
  10   3   5      504.56      517.00     19.50 o 
  11   3   5       76.87       46.40      8.32 o 
  12   3   5       32.37       36.78      8.04 o 
  13   3   5        4.10       14.99     18.15 o 
  14   3   5        4.49        4.39      8.40 o 
  15   3   5        5.29       10.61      9.49 o 
 -19   4   5       77.89       71.58     13.37 o 
 -18   4   5       67.98      101.57     16.55 o 
 -17   4   5       24.31       32.45     10.18 o 
 -16   4   5      109.90      122.70     13.89 o 
 -15   4   5       97.99       73.55     11.55 o 
 -14   4   5       10.68        8.79      6.69 o 
 -13   4   5       42.63       51.19      7.46 o 
 -12   4   5      487.44      443.49     16.45 o 
 -11   4   5      462.94      449.53     16.83 o 
 -10   4   5      227.52      217.41     12.06 o 
  -9   4   5     1437.33     1338.44     28.55 o 
  -8   4   5       67.33       63.58      5.57 o 
  -7   4   5       43.38       52.70      4.83 o 
  -6   4   5     1960.03     2005.46     36.85 o 
  -5   4   5      109.86      106.00      5.14 o 
  -4   4   5      714.79      707.95     12.45 o 
  -3   4   5      481.97      448.24     10.91 o 
  -2   4   5        5.05       -2.28      2.10 o 
  -1   4   5     1826.50     1792.77     24.95 o 
   0   4   5     1390.17     1293.28     19.43 o 
   1   4   5       23.13       24.45      2.82 o 
   2   4   5      339.11      348.01      7.75 o 
   3   4   5      234.63      266.40      8.24 o 
   4   4   5        2.48        3.19      2.37 o 
   5   4   5       64.54       58.16      4.80 o 
   6   4   5      313.88      306.10     16.05 o 
   7   4   5       92.74      107.28      9.26 o 
   8   4   5       31.50       18.81      4.48 o 
   9   4   5       98.74      110.33     11.21 o 
  10   4   5      248.41      260.37     18.85 o 
  11   4   5        2.08       -0.87      6.90 o 
  12   4   5        2.21        4.17      7.32 o 
  13   4   5        1.13       -3.83      7.58 o 
  14   4   5       19.24       15.73     12.40 o 
 -18   5   5       11.22       19.08     12.73 o 
 -17   5   5       12.42        6.93      9.66 o 
 -16   5   5      144.09      139.91     19.51 o 
 -15   5   5        1.15        9.01      7.52 o 
 -14   5   5       85.59       83.03     11.18 o 
 -13   5   5       88.78       89.21     11.13 o 
 -12   5   5        5.58        2.69      8.98 o 
 -11   5   5      412.85      441.32     18.99 o 
 -10   5   5      168.71      174.81     12.65 o 
  -9   5   5       37.12       42.51      6.69 o 
  -8   5   5     1644.83     1628.20     33.42 o 
  -7   5   5      666.43      659.16     14.40 o 
  -6   5   5       15.15       18.90      3.28 o 
  -5   5   5      478.23      471.94      9.86 o 
  -4   5   5       61.27       57.32      3.87 o 
  -3   5   5       74.04       80.14      4.39 o 
  -2   5   5        5.56        0.99      2.21 o 
  -1   5   5      964.33     1043.48     16.52 o 
   0   5   5      114.35      110.13      5.33 o 
   1   5   5        8.91        6.35      2.36 o 
   2   5   5      660.98      643.86     11.47 o 
   3   5   5        4.65        4.50      2.38 o 
   4   5   5        7.73        6.05      3.13 o 
   5   5   5      380.99      391.55     11.53 o 
   6   5   5       57.15       54.74      5.48 o 
   7   5   5       18.92       45.03      7.87 o 
   8   5   5      119.02      133.82      9.59 o 
   9   5   5       12.33       19.27      7.09 o 
  10   5   5      263.40      291.49     22.54 o 
  11   5   5       32.78        9.36      9.20 o 
  12   5   5        7.50       -5.06      8.77 o 
  13   5   5        0.66        2.66      9.47 o 
  14   5   5        5.66       27.75     12.70 o 
 -17   6   5        6.93       -4.05     11.05 o 
 -16   6   5      124.73      179.03     22.04 o 
 -15   6   5       31.06       22.52     10.39 o 
 -14   6   5        7.37       -3.26      8.08 o 
 -13   6   5       23.10       27.12      9.79 o 
 -12   6   5       40.74       42.65     14.69 o 
 -11   6   5      109.17      100.30      9.34 o 
 -10   6   5       85.95       93.50      8.61 o 
  -9   6   5      826.60      768.49     20.58 o 
  -8   6   5      211.34      216.66     11.43 o 
  -7   6   5       24.44       24.79      5.00 o 
  -6   6   5      358.08      349.98     17.62 o 
  -5   6   5      149.96      159.16     14.28 o 
  -4   6   5      148.89      145.65      6.48 o 
  -3   6   5      324.00      306.46      7.42 o 
  -2   6   5        2.72        2.83      2.76 o 
  -1   6   5      145.47      133.12      6.37 o 
   0   6   5     1570.76     1532.25     26.27 o 
   1   6   5      152.48      169.73      7.05 o 
   2   6   5      363.26      343.06      9.50 o 
   3   6   5      337.72      343.22     10.00 o 
   4   6   5       15.95       10.39      3.80 o 
   5   6   5       23.94       22.14      6.91 o 
   6   6   5      216.30      201.88     14.27 o 
   7   6   5        5.91        3.77      5.04 o 
   8   6   5        9.06        9.04     11.75 o 
   9   6   5       12.75        0.46     11.59 o 
  10   6   5       45.27       34.85     17.63 o 
  11   6   5        0.85       -2.36      8.99 o 
  12   6   5       29.06       26.15     11.71 o 
  13   6   5       52.29       60.50     14.96 o 
 -16   7   5       18.17       25.09     14.63 o 
 -15   7   5       19.95       23.95      9.34 o 
 -14   7   5       56.25       66.38     10.90 o 
 -13   7   5       16.58       17.34      7.57 o 
 -12   7   5        0.41       -6.57      5.74 o 
 -11   7   5      107.52      117.53     11.90 o 
 -10   7   5       35.36       26.83      6.77 o 
  -9   7   5        2.59        1.90      5.04 o 
  -8   7   5      248.80      212.59     13.19 o 
  -7   7   5      103.92      106.45      9.33 o 
  -6   7   5       12.01       10.71      5.25 o 
  -5   7   5      127.94      120.64      9.17 o 
  -4   7   5      127.03      139.98     11.40 o 
  -3   7   5      167.94      170.81     10.32 o 
  -2   7   5       13.07        3.44      4.50 o 
  -1   7   5        0.47        5.01      4.11 o 
   0   7   5        6.03       -3.58      4.17 o 
   1   7   5      143.78      149.59      8.91 o 
   2   7   5      267.28      294.93     11.44 o 
   3   7   5        2.64        6.72      4.37 o 
   4   7   5        0.09       -6.47      4.33 o 
   5   7   5      131.71      146.86     11.30 o 
   6   7   5       15.10       19.76      6.41 o 
   7   7   5       73.99       71.98     11.89 o 
   8   7   5      106.00      140.14     16.50 o 
   9   7   5       32.58       45.66     11.66 o 
  10   7   5       21.25       -3.52      9.01 o 
  11   7   5        3.48       16.30     11.05 o 
  12   7   5        8.59       19.94     12.10 o 
 -15   8   5       66.59       91.45     17.48 o 
 -14   8   5        0.22       -4.33      9.91 o 
 -13   8   5        0.87        3.33      7.03 o 
 -12   8   5        0.03       16.00      8.54 o 
 -11   8   5        8.60        4.79      6.34 o 
 -10   8   5        0.76       -3.93      5.72 o 
  -9   8   5       41.30       45.47      7.73 o 
  -8   8   5        8.39        7.56      5.62 o 
  -7   8   5        1.58       -4.92      4.49 o 
  -6   8   5       12.41       19.89      5.33 o 
  -5   8   5       35.13       31.79      5.74 o 
  -4   8   5       36.74       37.60      7.29 o 
  -3   8   5       14.41       20.57      4.94 o 
  -2   8   5        6.47        3.90      4.45 o 
  -1   8   5        7.13        2.77      4.59 o 
   0   8   5       30.33       36.06      5.22 o 
   1   8   5       17.56       21.15      5.10 o 
   2   8   5       55.78       57.67      6.71 o 
   3   8   5      256.66      256.32     12.68 o 
   4   8   5       92.26       92.55     13.81 o 
   5   8   5        2.69       10.09      5.82 o 
   6   8   5        0.06       11.30      5.85 o 
   7   8   5        5.37       10.32      8.92 o 
   8   8   5        0.04        8.09      8.74 o 
   9   8   5       10.87       -5.45      8.53 o 
  10   8   5       32.02       30.52     12.00 o 
 -13   9   5       10.29       23.91     11.53 o 
 -12   9   5        3.04       24.21     10.73 o 
 -11   9   5        0.52        7.65      8.99 o 
 -10   9   5        2.20       -1.47      7.85 o 
  -9   9   5        0.10       -4.88     14.04 o 
  -8   9   5        1.10      -13.01      6.50 o 
  -7   9   5        2.88        3.68     21.38 o 
  -6   9   5       22.76       33.87     16.49 o 
  -5   9   5        2.18        1.77      6.65 o 
  -4   9   5       15.29       18.80     12.57 o 
  -3   9   5        1.30        3.11      6.20 o 
  -2   9   5        0.97       -0.34      6.16 o 
  -1   9   5        8.31       16.04      6.87 o 
   0   9   5        6.83        6.58      5.26 o 
   1   9   5        5.14        6.01      6.78 o 
   2   9   5        0.33       -1.23      4.73 o 
   3   9   5        4.03       -0.52      4.55 o 
   4   9   5       43.71       55.94      8.23 o 
   5   9   5        7.32        3.31      6.13 o 
   6   9   5        3.82        4.10      7.99 o 
   7   9   5        0.18        1.78     12.73 o 
   8   9   5        2.86        3.58     10.13 o 
   9   9   5       53.23       72.18     14.72 o 
 -10  10   5        3.58        0.15      9.35 o 
  -9  10   5        9.40        8.96      9.92 o 
  -8  10   5        0.79        3.78      9.30 o 
  -7  10   5        3.79        9.95      9.01 o 
  -6  10   5        2.79       19.97      8.93 o 
  -5  10   5       11.80       17.24     11.26 o 
  -4  10   5       65.92       83.71     19.75 o 
  -3  10   5       91.90       82.92     21.55 o 
  -2  10   5        0.14      -11.43     10.45 o 
  -1  10   5        2.67      -12.40     10.77 o 
   0  10   5        1.50       10.45     12.73 o 
   1  10   5        1.28        6.86     13.06 o 
   2  10   5        3.31       -3.97      7.37 o 
   3  10   5       32.17        8.87     24.32 o 
   4  10   5        0.08       11.10     12.40 o 
   5  10   5        1.28      -12.08     11.75 o 
   6  10   5        0.46       11.10     14.04 o 
  -6  11   5       39.29       55.17     19.59 o 
  -5  11   5        1.95        2.29     13.38 o 
  -4  11   5        0.13       -3.59     13.06 o 
  -3  11   5       18.18       12.73     14.36 o 
  -2  11   5        8.19        6.86     12.73 o 
  -1  11   5       29.84       54.19     19.26 o 
   0  11   5       13.22       26.12     16.32 o 
   1  11   5        6.49       29.38     16.65 o 
   2  11   5       12.04       32.64     17.63 o 
 -20   0   6       71.52       59.58     16.16 o 
 -19   0   6        0.06       -7.33     10.03 o 
 -18   0   6       91.68       92.41     16.58 o 
 -17   0   6      320.77      324.97     27.00 o 
 -16   0   6        0.75       10.74      8.69 o 
 -15   0   6      213.60      249.69     21.90 o 
 -14   0   6       78.60      125.57     24.48 o 
 -13   0   6       24.80       18.28      8.31 o 
 -12   0   6     1340.38     1385.99     62.35 o 
 -11   0   6       48.42       61.07     10.15 o 
 -10   0   6      590.12      594.85     37.87 o 
  -9   0   6      219.62      185.81     15.11 o 
  -8   0   6      433.93      436.30     22.85 o 
  -7   0   6       15.61       26.13      6.55 o 
  -6   0   6      418.07      418.81     20.89 o 
  -5   0   6      271.42      250.82     14.22 o 
  -4   0   6      609.85      632.22     22.85 o 
  -3   0   6      403.81      411.74     17.31 o 
  -2   0   6     3913.45     3876.19     91.75 o 
  -1   0   6     1285.97     1228.69     61.21 o 
   0   0   6       57.49       80.01      9.93 o 
   1   0   6      906.06      919.98     34.77 o 
   2   0   6      296.40      327.31     16.49 o 
   3   0   6     2577.37     2828.94     72.48 o 
   4   0   6     5246.77     5372.43    127.30 o 
   5   0   6      195.21      201.85     16.38 o 
   6   0   6       66.11       70.69      7.40 o 
   7   0   6       73.91       64.96     11.38 o 
   8   0   6       20.83       18.26     13.38 o 
   9   0   6       11.98       12.20      8.46 o 
  10   0   6        9.79       16.15      9.33 o 
  11   0   6       39.21       53.86     18.61 o 
  12   0   6        5.80        5.88      9.39 o 
  13   0   6       37.23       65.95     14.87 o 
  14   0   6        3.20       -1.74      9.39 o 
  15   0   6        0.86       17.63     18.28 o 
 -20   1   6      102.85      133.68     28.12 o 
 -19   1   6       23.47       16.16      8.19 o 
 -18   1   6       64.72       72.31     10.68 o 
 -17   1   6      164.03      213.30     15.86 o 
 -16   1   6       40.25       40.82      7.95 o 
 -15   1   6      129.18      138.25     14.42 o 
 -14   1   6       49.65       63.19      8.62 o 
 -13   1   6      406.58      398.73     18.32 o 
 -12   1   6      499.75      462.99     21.91 o 
 -11   1   6      105.29       88.36     10.22 o 
 -10   1   6     1196.29     1096.26     25.99 o 
  -9   1   6      215.96      195.87     11.92 o 
  -8   1   6        0.01       -2.91      2.96 o 
  -7   1   6     2772.00     2677.47     48.19 o 
  -6   1   6      652.50      624.24     16.27 o 
  -5   1   6        5.97       -2.29      2.82 o 
  -4   1   6     2039.76     1806.33     34.03 o 
  -3   1   6       59.58       53.96      5.46 o 
  -2   1   6     1274.49     1292.31     26.28 o 
  -1   1   6     2404.15     2278.95     36.14 o 
   0   1   6       20.87        9.45      2.72 o 
   1   1   6        0.50       -3.49      2.07 o 
   2   1   6      318.73      299.27     11.47 o 
   3   1   6       80.48       87.70      7.21 o 
   4   1   6       27.72       33.74      4.79 o 
   5   1   6        4.27        8.05      3.18 o 
   6   1   6      416.87      404.29     10.80 o 
   7   1   6        5.15        5.36      4.57 o 
   8   1   6      456.07      511.02     18.24 o 
   9   1   6      379.08      307.93     16.77 o 
  10   1   6        1.01        5.28      5.76 o 
  11   1   6        6.73        5.71      6.19 o 
  12   1   6       41.81       33.29      8.62 o 
  13   1   6       23.46       33.54     11.17 o 
  14   1   6       19.73       21.83      8.52 o 
  15   1   6        6.08        7.87      8.60 o 
 -20   2   6       76.28       94.77     15.43 o 
 -19   2   6        0.86       -8.17      8.34 o 
 -18   2   6       70.69       84.99     17.65 o 
 -17   2   6      101.74       92.42     11.22 o 
 -16   2   6       12.10       14.48      6.81 o 
 -15   2   6       85.04      111.10     10.90 o 
 -14   2   6      111.08      150.83     11.97 o 
 -13   2   6        0.56       -1.26      4.76 o 
 -12   2   6      645.19      620.78     22.82 o 
 -11   2   6      525.46      536.80     17.41 o 
 -10   2   6       88.32       84.62      7.99 o 
  -9   2   6      135.62      124.24     13.66 o 
  -8   2   6      313.61      331.15     12.30 o 
  -7   2   6       32.91       48.78      8.33 o 
  -6   2   6      964.68      936.17     21.26 o 
  -5   2   6       72.20       67.09      6.89 o 
  -4   2   6       32.31       28.02      4.56 o 
  -3   2   6       11.84       18.20      3.96 o 
  -2   2   6     1152.59     1074.84     20.02 o 
  -1   2   6      133.67      125.36      5.86 o 
   0   2   6      172.69      199.71      7.33 o 
   1   2   6     1271.26     1276.01     23.13 o 
   2   2   6        6.46        1.69      2.24 o 
   3   2   6      574.41      606.57     14.23 o 
   4   2   6      740.83      765.86     16.99 o 
   5   2   6       46.07       41.43      4.98 o 
   6   2   6       28.19       25.87      4.51 o 
   7   2   6       55.97       48.38      7.21 o 
   8   2   6        8.76        0.96      4.81 o 
   9   2   6       16.41       19.44      6.34 o 
  10   2   6       22.38       17.12      6.97 o 
  11   2   6        0.30       -0.21      5.79 o 
  12   2   6       30.68       40.17      8.63 o 
  13   2   6       17.43       15.50     13.52 o 
  14   2   6       35.53       38.05     11.13 o 
 -19   3   6       11.65       17.28     10.58 o 
 -18   3   6       19.98       25.20     13.17 o 
 -17   3   6       42.45       45.16     10.68 o 
 -16   3   6       37.24       45.16      9.98 o 
 -15   3   6       33.66       28.80     10.96 o 
 -14   3   6       77.81       68.18      8.68 o 
 -13   3   6        3.21        3.55      4.92 o 
 -12   3   6       29.25       29.57      6.06 o 
 -11   3   6        0.48       -5.17      4.01 o 
 -10   3   6     1243.68     1257.49     32.70 o 
  -9   3   6      216.61      232.84     11.84 o 
  -8   3   6      288.97      284.94     12.07 o 
  -7   3   6       63.20       69.82      6.36 o 
  -6   3   6      186.40      185.12      8.48 o 
  -5   3   6       13.59       19.09      4.49 o 
  -4   3   6      164.72      146.63      6.67 o 
  -3   3   6        2.72       -2.87      2.17 o 
  -2   3   6       81.87       92.39      4.70 o 
  -1   3   6        3.76        9.08      2.73 o 
   0   3   6      294.50      341.04      8.59 o 
   1   3   6       37.24       34.32      3.53 o 
   2   3   6      259.03      266.73      9.84 o 
   3   3   6      108.48      109.86      8.11 o 
   4   3   6       41.84       33.29      5.50 o 
   5   3   6       24.01       10.35      3.81 o 
   6   3   6      180.15      172.16      7.28 o 
   7   3   6       17.16        8.47      5.06 o 
   8   3   6      130.53      145.49     18.68 o 
   9   3   6       28.45       21.51      6.78 o 
  10   3   6        1.90        2.18      5.90 o 
  11   3   6       59.03       78.56     10.04 o 
  12   3   6       71.50       71.46     12.53 o 
  13   3   6       49.69       49.93     11.67 o 
  14   3   6        4.77        7.73      9.10 o 
 -19   4   6        0.11        8.80     12.15 o 
 -18   4   6       17.47        9.09     12.27 o 
 -17   4   6       20.07       20.51      9.14 o 
 -16   4   6        0.39       -4.37      6.85 o 
 -15   4   6       32.01       44.42      9.53 o 
 -14   4   6       67.26       89.15     12.69 o 
 -13   4   6        2.94        5.62      6.48 o 
 -12   4   6        2.10        5.35      4.87 o 
 -11   4   6        3.31        0.35      4.38 o 
 -10   4   6      154.32      148.16     11.40 o 
  -9   4   6      162.07      153.40      9.91 o 
  -8   4   6      148.69      138.14      9.01 o 
  -7   4   6      500.32      490.72     13.05 o 
  -6   4   6      191.16      186.55      7.86 o 
  -5   4   6       19.73       15.93      3.17 o 
  -4   4   6       13.39       14.33      2.99 o 
  -3   4   6       19.00       10.90      2.85 o 
  -2   4   6        1.70       -2.68      2.25 o 
  -1   4   6      290.68      315.99      8.81 o 
   0   4   6       99.22      107.95      7.29 o 
   1   4   6       61.33       67.44      5.34 o 
   2   4   6       12.01       16.47      3.78 o 
   3   4   6       72.59       76.99      8.07 o 
   4   4   6        1.32       -2.09      2.45 o 
   5   4   6       22.78       20.81      3.33 o 
   6   4   6       14.86       14.28      3.78 o 
   7   4   6        0.02       -7.10      4.25 o 
   8   4   6        3.36        2.86      5.31 o 
   9   4   6        0.74       -5.90      5.31 o 
  10   4   6        1.19       -0.26      6.35 o 
  11   4   6        0.08       10.02      7.83 o 
  12   4   6       97.89      103.90     23.64 o 
  13   4   6       61.52       79.54     15.57 o 
  14   4   6        3.77        7.83     16.65 o 
 -18   5   6        0.17        0.14     21.71 o 
 -17   5   6        5.75       10.34     11.07 o 
 -16   5   6        3.76       -2.31      8.58 o 
 -15   5   6        7.90       11.73      7.75 o 
 -14   5   6        0.86      -13.07      6.54 o 
 -13   5   6      219.67      225.74     17.74 o 
 -12   5   6       78.53       84.27     10.40 o 
 -11   5   6        4.40        4.14      5.68 o 
 -10   5   6       80.07       76.39      9.22 o 
  -9   5   6       65.08       60.43      8.20 o 
  -8   5   6      288.55      278.13     13.97 o 
  -7   5   6        0.03       -1.37      2.98 o 
  -6   5   6      166.01      176.48      8.41 o 
  -5   5   6        0.52       -1.88      2.57 o 
  -4   5   6        2.47        2.08      2.61 o 
  -3   5   6      106.77       99.75      6.69 o 
  -2   5   6       85.70       81.34      6.00 o 
  -1   5   6      708.47      759.72     30.74 o 
   0   5   6      950.20      973.83     23.59 o 
   1   5   6      127.84      123.44      6.69 o 
   2   5   6      766.24      754.73     26.61 o 
   3   5   6      185.98      200.69      7.58 o 
   4   5   6        4.25       -4.13      2.66 o 
   5   5   6       17.72       13.93      3.56 o 
   6   5   6        7.39       15.62      6.23 o 
   7   5   6        0.04        5.32      6.04 o 
   8   5   6        0.89       -4.20      5.80 o 
   9   5   6        4.90       -5.55      7.85 o 
  10   5   6        2.63        9.24      8.99 o 
  11   5   6        1.17       -5.70     11.92 o 
  12   5   6        0.82        8.26     10.59 o 
  13   5   6        0.03       -9.17     10.61 o 
 -17   6   6       11.73        9.29     12.10 o 
 -16   6   6       18.96       48.82     13.20 o 
 -15   6   6       65.71       77.60     18.77 o 
 -14   6   6        2.07        1.91     10.28 o 
 -13   6   6        7.83        4.79      8.30 o 
 -12   6   6       94.00       82.85     12.87 o 
 -11   6   6       99.41       92.74     10.64 o 
 -10   6   6       24.02       19.14      5.83 o 
  -9   6   6        2.17        0.25      4.39 o 
  -8   6   6      101.73      105.72     10.23 o 
  -7   6   6       79.66       81.66      7.45 o 
  -6   6   6        0.07       -2.51      3.41 o 
  -5   6   6      129.11      124.73      8.36 o 
  -4   6   6       50.58       61.94      7.26 o 
  -3   6   6       41.51       56.21      5.87 o 
  -2   6   6      115.85      113.43     13.52 o 
  -1   6   6       70.54       68.87      5.37 o 
   0   6   6      157.36      146.78      9.00 o 
   1   6   6       35.51       53.56      6.14 o 
   2   6   6       54.81       49.30      7.16 o 
   3   6   6      218.99      226.65     10.15 o 
   4   6   6       87.54       82.24      7.59 o 
   5   6   6        4.42        2.91      4.89 o 
   6   6   6      129.05      129.93     14.62 o 
   7   6   6       38.42       50.55     11.02 o 
   8   6   6        9.56       11.00      8.99 o 
   9   6   6       12.59       18.49     18.28 o 
  10   6   6        1.56        7.75      9.99 o 
  11   6   6        6.92       -8.34     13.71 o 
  12   6   6       40.18       41.72     14.31 o 
 -16   7   6       11.64        8.64      8.94 o 
 -15   7   6        6.27       -1.74     13.80 o 
 -14   7   6        0.00       -2.90      7.10 o 
 -13   7   6      165.77      155.37     16.23 o 
 -12   7   6      120.38      150.54     14.30 o 
 -11   7   6       19.29       13.09      6.69 o 
 -10   7   6        1.44       -6.43      6.36 o 
  -9   7   6        5.93       21.30      6.39 o 
  -8   7   6        2.99        2.79      5.19 o 
  -7   7   6       50.73       38.42      7.33 o 
  -6   7   6        0.02        0.72      4.41 o 
  -5   7   6       18.08       21.16      5.40 o 
  -4   7   6      294.61      272.31     19.92 o 
  -3   7   6       10.26        7.09      4.70 o 
  -2   7   6        2.45        2.11      4.32 o 
  -1   7   6       18.50       24.92      6.05 o 
   0   7   6        0.11        8.15      4.94 o 
   1   7   6        7.59        4.66      5.01 o 
   2   7   6      129.05      123.14      9.16 o 
   3   7   6       88.15       90.64      7.06 o 
   4   7   6        5.53        4.87      5.40 o 
   5   7   6       14.74       20.25      8.88 o 
   6   7   6      193.89      199.65     18.03 o 
   7   7   6       52.24       37.31     15.02 o 
   8   7   6       12.25       26.92     12.40 o 
   9   7   6       43.04       55.14     12.70 o 
  10   7   6       18.41       21.72     11.66 o 
  11   7   6        5.19        6.38     11.25 o 
 -14   8   6       89.85       85.38     12.16 o 
 -13   8   6        3.07        3.70      7.36 o 
 -12   8   6       31.54       22.42      7.90 o 
 -11   8   6       15.86        8.82      6.85 o 
 -10   8   6        6.14       17.93      6.81 o 
  -9   8   6      117.21       97.96     10.72 o 
  -8   8   6        2.22        0.46      5.28 o 
  -7   8   6        0.55        2.91      5.22 o 
  -6   8   6       28.64       25.70      6.24 o 
  -5   8   6      205.81      223.44     13.21 o 
  -4   8   6        0.64        0.06      4.79 o 
  -3   8   6       40.18       22.66      6.96 o 
  -2   8   6       84.72       97.97      9.04 o 
  -1   8   6       66.09       80.11      8.67 o 
   0   8   6        0.12       10.29      5.15 o 
   1   8   6       95.28      115.25      8.88 o 
   2   8   6       48.35       49.59      8.15 o 
   3   8   6       41.39       39.05      6.54 o 
   4   8   6        6.02       13.71      7.85 o 
   5   8   6        1.26        0.90      7.81 o 
   6   8   6       80.24       69.83     18.44 o 
   7   8   6       13.89        3.65      8.76 o 
   8   8   6        2.81        2.09      9.10 o 
   9   8   6        1.02       -3.92     10.22 o 
 -12   9   6       24.32       28.45     17.79 o 
 -11   9   6        1.97        0.37      8.69 o 
 -10   9   6      108.97      166.00     18.53 o 
  -9   9   6       83.38      108.90     15.48 o 
  -8   9   6       12.05        3.02     23.83 o 
  -7   9   6       53.54       62.51     11.77 o 
  -6   9   6       27.21       35.59      9.66 o 
  -5   9   6       32.54       24.77     13.06 o 
  -4   9   6      195.20      179.49     16.47 o 
  -3   9   6       67.58       61.67      7.83 o 
  -2   9   6       56.95       52.92      7.50 o 
  -1   9   6       21.79       30.11      6.46 o 
   0   9   6        5.27        8.55      5.97 o 
   1   9   6       12.77       16.57     10.71 o 
   2   9   6        3.30        8.07      6.39 o 
   3   9   6       46.72       52.99      9.52 o 
   4   9   6       16.34       16.28     10.61 o 
   5   9   6       27.49       37.38     10.50 o 
   6   9   6       54.06       48.26     11.64 o 
   7   9   6        4.09        1.68      9.69 o 
 -10  10   6        7.46       16.81     10.85 o 
  -9  10   6       40.99       59.24     35.42 o 
  -8  10   6       14.00        9.55      9.35 o 
  -7  10   6        3.55        5.04      8.97 o 
  -6  10   6        0.50        4.93      8.53 o 
  -5  10   6       42.88       42.37     10.55 o 
  -4  10   6       13.85       30.63      9.76 o 
  -3  10   6        0.06       -0.42      7.76 o 
  -2  10   6       22.29       30.36     15.67 o 
  -1  10   6       41.87       36.56     15.67 o 
   0  10   6       64.72       54.52     18.28 o 
   1  10   6      136.24      154.73     26.44 o 
   2  10   6       36.46       41.46     16.65 o 
   3  10   6        0.84       16.98     15.34 o 
   4  10   6        0.91        5.88     13.06 o 
   5  10   6        8.14        4.57     14.36 o 
  -4  11   6       88.39       89.12     23.50 o 
  -3  11   6        0.84       -1.31     13.06 o 
  -2  11   6        0.21      -13.06     12.73 o 
  -1  11   6        0.51       20.24     16.32 o 
 -20   1   7        6.22       34.28     12.11 o 
 -19   1   7       27.25       14.80      8.46 o 
 -18   1   7       12.21       32.93      8.84 o 
 -17   1   7        4.56        8.24      7.20 o 
 -16   1   7       70.38       80.68     12.16 o 
 -15   1   7        6.10        3.42      5.76 o 
 -14   1   7        4.92       -5.67      4.50 o 
 -13   1   7       94.85       91.00      9.96 o 
 -12   1   7       73.03       84.43      8.98 o 
 -11   1   7      175.61      163.76     11.45 o 
 -10   1   7       36.68       29.66      5.82 o 
  -9   1   7      312.32      330.48     14.17 o 
  -8   1   7       15.18       17.06      4.51 o 
  -7   1   7      141.10      155.22      9.39 o 
  -6   1   7        2.15        7.32      3.57 o 
  -5   1   7        6.43        9.35      4.01 o 
  -4   1   7       27.68       38.24      5.84 o 
  -3   1   7      108.17       92.63      7.09 o 
  -2   1   7        0.01       -1.92      3.09 o 
  -1   1   7       11.35       13.66      2.95 o 
   0   1   7       37.23       39.54      3.97 o 
   1   1   7       58.67       57.42      4.41 o 
   2   1   7       43.23       48.77      6.42 o 
   3   1   7       41.41       41.93      6.07 o 
   4   1   7       42.27       45.98      6.44 o 
   5   1   7       25.68       21.93      6.97 o 
   6   1   7        1.87       -2.70      3.66 o 
   7   1   7        4.23       -3.23      4.00 o 
   8   1   7        0.05       -6.19      4.74 o 
   9   1   7        0.50        4.78      5.59 o 
  10   1   7        0.60        3.46      6.11 o 
  11   1   7        0.89       -0.98      6.34 o 
  12   1   7        2.14       -6.82      6.45 o 
  13   1   7       37.60       40.65      9.73 o 
  14   1   7       10.89       -0.94     12.50 o 
 -20   2   7       14.44       56.40     25.79 o 
 -19   2   7       45.46       55.08     12.42 o 
 -18   2   7        0.38       -6.57      7.54 o 
 -17   2   7        0.03       -1.63      6.62 o 
 -16   2   7       58.92       39.38      8.41 o 
 -15   2   7        0.51       -0.38      5.50 o 
 -14   2   7       27.71       32.16      7.13 o 
 -13   2   7      165.93      156.77     11.92 o 
 -12   2   7       91.01       93.51      9.12 o 
 -11   2   7      254.45      258.76     14.84 o 
 -10   2   7      585.30      571.42     17.86 o 
  -9   2   7       40.94       31.21      5.80 o 
  -8   2   7     2408.84     2417.09     45.76 o 
  -7   2   7      646.11      667.24     18.02 o 
  -6   2   7        8.59       14.08      3.97 o 
  -5   2   7      436.31      423.91     13.33 o 
  -4   2   7        0.56       -5.50      2.75 o 
  -3   2   7        2.78        3.04      2.71 o 
  -2   2   7       48.13       40.22      4.30 o 
  -1   2   7      347.48      375.04     12.51 o 
   0   2   7        0.03       -1.07      2.53 o 
   1   2   7        0.98       -2.53      2.48 o 
   2   2   7     1381.30     1405.60     25.98 o 
   3   2   7       94.62      106.39      8.60 o 
   4   2   7      243.31      245.94      9.90 o 
   5   2   7        5.39        8.68      4.15 o 
   6   2   7        0.84       -4.74      3.51 o 
   7   2   7       94.74       98.37      8.74 o 
   8   2   7       38.36       54.76      8.28 o 
   9   2   7       23.20       19.25      6.77 o 
  10   2   7      159.70      179.45     14.35 o 
  11   2   7       31.19       25.09      7.94 o 
  12   2   7        4.37        9.65      7.03 o 
  13   2   7       51.81       82.42     11.96 o 
 -19   3   7       86.66      114.07     16.08 o 
 -18   3   7      130.02      148.54     18.55 o 
 -17   3   7        5.21        3.18      8.25 o 
 -16   3   7      191.94      252.59     19.18 o 
 -15   3   7       94.28       92.36     10.51 o 
 -14   3   7       12.62       14.77      6.32 o 
 -13   3   7      318.03      322.60     25.02 o 
 -12   3   7        0.96       -1.00      4.40 o 
 -11   3   7       73.33       79.28      8.22 o 
 -10   3   7       13.51       13.63      5.42 o 
  -9   3   7      797.72      771.30     20.61 o 
  -8   3   7       16.05        5.62      4.31 o 
  -7   3   7      108.14      105.87      8.00 o 
  -6   3   7      501.09      469.69     14.40 o 
  -5   3   7      101.24      100.54      8.86 o 
  -4   3   7       38.96       34.14      4.23 o 
  -3   3   7      406.60      397.01     11.14 o 
  -2   3   7      207.55      219.51      7.78 o 
  -1   3   7      410.14      389.99      9.69 o 
   0   3   7        7.46        5.32      2.45 o 
   1   3   7      119.54      115.05      7.04 o 
   2   3   7      285.83      298.01     11.02 o 
   3   3   7      341.68      332.76     14.89 o 
   4   3   7       46.96       54.41      6.92 o 
   5   3   7       48.15       29.68      5.13 o 
   6   3   7        0.11       -0.73      4.59 o 
   7   3   7       29.85       17.98      6.32 o 
   8   3   7        0.96        1.29      5.50 o 
   9   3   7       21.64       26.77      7.14 o 
  10   3   7       38.78       46.08      8.57 o 
  11   3   7        1.29        3.53      7.48 o 
  12   3   7       10.41       17.00      9.35 o 
  13   3   7       14.58        4.90      9.19 o 
 -19   4   7       38.59       52.92     12.92 o 
 -18   4   7       16.69       21.71     16.58 o 
 -17   4   7        7.32        0.00      7.92 o 
 -16   4   7       91.11       96.82     13.18 o 
 -15   4   7       13.87        4.13      8.67 o 
 -14   4   7        4.27       -0.30      8.24 o 
 -13   4   7      154.13      168.70     19.56 o 
 -12   4   7        6.87       10.04      5.19 o 
 -11   4   7      110.54      119.96      9.69 o 
 -10   4   7      282.18      302.65     14.38 o 
  -9   4   7       56.96       49.35      6.73 o 
  -8   4   7     2954.05     2968.93     54.08 o 
  -7   4   7     1059.47     1058.55     24.34 o 
  -6   4   7        9.31       11.84      4.51 o 
  -5   4   7      478.86      463.18     12.71 o 
  -4   4   7        9.45        0.44      2.88 o 
  -3   4   7        7.07        7.20      3.24 o 
  -2   4   7      101.40       86.65      6.31 o 
  -1   4   7     1212.41     1125.66     22.34 o 
   0   4   7       85.97       81.96      5.47 o 
   1   4   7       68.44       75.50      5.21 o 
   2   4   7      447.51      461.67     15.40 o 
   3   4   7      283.64      305.71     13.53 o 
   4   4   7       10.03       14.39      4.52 o 
   5   4   7      107.95      132.99      8.49 o 
   6   4   7        1.69       -3.38      4.24 o 
   7   4   7      134.50      149.28     11.67 o 
   8   4   7      127.50      119.18     11.04 o 
   9   4   7       66.74       57.93     10.73 o 
  10   4   7      148.24      171.06     21.24 o 
  11   4   7       22.15        5.13      7.80 o 
  12   4   7        0.33        6.07     11.14 o 
  13   4   7       38.31       55.82     22.20 o 
 -18   5   7       56.22       65.62     22.85 o 
 -17   5   7        0.03       -5.54      9.69 o 
 -16   5   7      177.90      171.64     20.31 o 
 -15   5   7       52.74       57.44     10.79 o 
 -14   5   7        0.21       -7.82      6.51 o 
 -13   5   7      198.85      202.28     16.01 o 
 -12   5   7       10.22        4.37      6.21 o 
 -11   5   7       12.69        9.87      6.34 o 
 -10   5   7        0.23       -9.41      4.70 o 
  -9   5   7      264.29      264.66     15.72 o 
  -8   5   7      113.11      126.92      8.15 o 
  -7   5   7       14.00       28.23      6.54 o 
  -6   5   7      383.57      388.50     12.05 o 
  -5   5   7       52.89       58.70      5.49 o 
  -4   5   7        0.83       -1.80      2.95 o 
  -3   5   7      219.19      234.22      9.99 o 
  -2   5   7      166.88      162.87      8.48 o 
  -1   5   7     1270.09     1147.09     22.79 o 
   0   5   7      880.11      867.71     19.06 o 
   1   5   7      210.09      215.52     10.09 o 
   2   5   7      369.16      385.84     12.39 o 
   3   5   7      479.55      485.18     13.99 o 
   4   5   7       35.61       32.35      5.05 o 
   5   5   7       10.02        1.38      6.48 o 
   6   5   7       48.71       55.45      8.97 o 
   7   5   7       27.94       17.36      9.09 o 
   8   5   7        6.28        7.96      8.78 o 
   9   5   7       13.28       44.79     23.18 o 
  10   5   7        3.29        2.21      9.35 o 
  11   5   7        2.58       -0.96      9.76 o 
  12   5   7        0.39       21.06     12.23 o 
 -17   6   7        1.05      -11.18     11.10 o 
 -16   6   7       87.69      109.97     17.38 o 
 -15   6   7        2.49       -7.27      9.22 o 
 -14   6   7       41.67       25.50     10.94 o 
 -13   6   7        7.81        5.62      8.17 o 
 -12   6   7        0.02        2.03      6.78 o 
 -11   6   7      321.19      328.49     24.95 o 
 -10   6   7      157.62      159.72     13.01 o 
  -9   6   7       10.31        6.90      5.00 o 
  -8   6   7      564.87      559.26     17.58 o 
  -7   6   7       11.58       19.80      5.57 o 
  -6   6   7        0.20       -2.09      5.61 o 
  -5   6   7      243.97      260.19     12.40 o 
  -4   6   7       11.06       13.46      4.48 o 
  -3   6   7        0.04        0.31      3.99 o 
  -2   6   7       62.52       68.14      6.88 o 
  -1   6   7       36.46       24.19      5.96 o 
   0   6   7       40.28       37.85      6.95 o 
   1   6   7        0.01        7.62      5.21 o 
   2   6   7      115.24      128.78     11.04 o 
   3   6   7        0.03       -0.78      5.12 o 
   4   6   7       13.92       27.45      7.38 o 
   5   6   7       28.87       29.77     28.73 o 
   6   6   7        0.41       -4.12      7.96 o 
   7   6   7       98.30      104.94     14.96 o 
   8   6   7      154.59      130.03     16.85 o 
   9   6   7       21.53       26.03     11.05 o 
  10   6   7       63.99       59.69     14.52 o 
  11   6   7       70.69       95.01     23.99 o 
 -16   7   7      129.09      135.67     15.42 o 
 -15   7   7       40.42       27.42      9.75 o 
 -14   7   7        1.89       -6.78      6.78 o 
 -13   7   7       14.99       19.68      8.22 o 
 -12   7   7        2.13        0.71      7.68 o 
 -11   7   7        0.66       -3.94      5.90 o 
 -10   7   7       42.25       38.74      8.29 o 
  -9   7   7        0.06       13.95      6.34 o 
  -8   7   7       22.37       20.70      7.05 o 
  -7   7   7        6.09        3.07      5.37 o 
  -6   7   7        3.91        4.89      5.04 o 
  -5   7   7        0.01       -1.78      4.43 o 
  -4   7   7       14.76        5.33      5.14 o 
  -3   7   7        2.27        4.50      5.38 o 
  -2   7   7        0.13       -4.24      4.45 o 
  -1   7   7      270.06      229.16     14.26 o 
   0   7   7      503.34      509.23     46.17 o 
   1   7   7       72.43       72.89      8.95 o 
   2   7   7       64.64       69.26     11.09 o 
   3   7   7      118.73      133.34     18.47 o 
   4   7   7        7.20        3.02      7.45 o 
   5   7   7       11.69       23.11      9.53 o 
   6   7   7       51.91       43.90     11.66 o 
   7   7   7        2.33        4.57      9.30 o 
   8   7   7       17.01       23.60     13.06 o 
   9   7   7       40.07       36.07     12.57 o 
  10   7   7        0.54        8.15     10.82 o 
 -14   8   7        1.57       -0.21      7.51 o 
 -13   8   7        6.44       -1.11      7.59 o 
 -12   8   7        8.13       20.91      8.10 o 
 -11   8   7       51.35       59.24      9.97 o 
 -10   8   7       15.09       15.31      7.38 o 
  -9   8   7        3.98        4.12      6.42 o 
  -8   8   7       17.81       10.87      6.34 o 
  -7   8   7       23.15       12.12      6.12 o 
  -6   8   7       18.00       17.64      6.23 o 
  -5   8   7       32.26       34.77      9.35 o 
  -4   8   7       21.54       17.78      5.96 o 
  -3   8   7        3.65       -4.93      7.61 o 
  -2   8   7        5.23        1.66      5.30 o 
  -1   8   7        0.01       -1.76      5.24 o 
   0   8   7       12.68       14.63      6.36 o 
   1   8   7       45.90       60.53      7.36 o 
   2   8   7       14.28       13.68      5.53 o 
   3   8   7        3.67        6.00      6.53 o 
   4   8   7       15.83       23.31      9.56 o 
   5   8   7        0.39        6.90      8.88 o 
   6   8   7       10.44       31.42     11.51 o 
   7   8   7       53.41       65.28     27.26 o 
   8   8   7       61.51       69.30     13.71 o 
 -12   9   7        1.00       19.25     11.34 o 
 -11   9   7        0.07        5.60     10.69 o 
 -10   9   7       36.91       53.00     20.89 o 
  -9   9   7       29.64       38.56     10.96 o 
  -8   9   7        1.43       10.11      9.01 o 
  -7   9   7       14.38       16.42      9.30 o 
  -6   9   7        2.13        1.31      8.47 o 
  -5   9   7       48.78       52.44      8.19 o 
  -4   9   7      117.50      114.43     10.58 o 
  -3   9   7        4.10        6.25      5.91 o 
  -2   9   7       18.19       16.61      6.59 o 
  -1   9   7       29.44       25.48      7.16 o 
   0   9   7       13.15       10.77      5.37 o 
   1   9   7        2.72        7.16      6.59 o 
   2   9   7        0.00        0.83      6.82 o 
   3   9   7        7.66       23.59      7.92 o 
   4   9   7        0.05        3.53      8.97 o 
   5   9   7        4.07        1.16      9.33 o 
   6   9   7        1.14        5.26     10.27 o 
  -9  10   7        0.66       -4.37      9.20 o 
  -8  10   7        0.08        9.89     10.04 o 
  -7  10   7        8.28        4.93     16.65 o 
  -6  10   7        0.02        8.14      9.20 o 
  -5  10   7       59.48       59.88     12.50 o 
  -4  10   7       13.75        6.94      9.10 o 
  -3  10   7      128.44      151.54     17.30 o 
  -2  10   7       28.09       25.94     10.18 o 
  -1  10   7       16.54       25.76      9.80 o 
   0  10   7        8.99       19.91     14.69 o 
   1  10   7       12.19       36.24     16.65 o 
   2  10   7        8.73       -8.16     12.40 o 
   3  10   7        5.69       -2.94     13.06 o 
 -20   0   8      115.28       97.97     19.39 o 
 -19   0   8      126.87      215.04     25.04 o 
 -18   0   8       14.60        4.98     11.18 o 
 -17   0   8      288.84      313.31     49.46 o 
 -16   0   8       98.72       86.30     18.77 o 
 -15   0   8        9.77       10.87      9.63 o 
 -14   0   8       80.27       99.79     15.09 o 
 -13   0   8       20.19        0.10      6.68 o 
 -12   0   8      620.59      656.41     29.43 o 
 -11   0   8      154.17      148.71     16.01 o 
 -10   0   8       16.22       20.98      7.76 o 
  -9   0   8       24.39       32.16      8.65 o 
  -8   0   8      270.25      306.25     20.17 o 
  -7   0   8     1108.57     1048.78     35.43 o 
  -6   0   8      167.15      174.42     14.88 o 
  -5   0   8        0.75       -2.77      5.06 o 
  -4   0   8      371.79      373.72     18.34 o 
  -3   0   8       36.21       26.06      7.38 o 
  -2   0   8      863.58      908.60     31.84 o 
  -1   0   8     2156.74     2053.75     43.51 o 
   0   0   8       12.82        7.95      5.62 o 
   1   0   8      392.16      454.03     33.79 o 
   2   0   8     1289.18     1243.53     41.32 o 
   3   0   8       13.35        6.67     14.85 o 
   4   0   8       13.02       14.13      7.69 o 
   5   0   8       35.58       51.99     27.91 o 
   6   0   8       25.99       27.03      7.96 o 
   7   0   8       33.53       26.68      7.80 o 
   8   0   8      135.80      138.78     18.09 o 
   9   0   8       35.67       29.05     10.84 o 
  10   0   8       29.40       22.65     12.24 o 
  11   0   8        5.49        1.43     16.16 o 
  12   0   8       14.71        4.49     14.53 o 
  13   0   8        7.95       -7.26     12.13 o 
 -20   1   8       70.73       81.80     21.38 o 
 -19   1   8       25.79       39.04      9.96 o 
 -18   1   8        6.38       -3.16      7.07 o 
 -17   1   8      275.36      266.43     17.96 o 
 -16   1   8        5.58       -3.23      6.41 o 
 -15   1   8       46.94       64.31      9.57 o 
 -14   1   8       87.10      128.10     11.56 o 
 -13   1   8        8.26       11.64      5.74 o 
 -12   1   8      478.32      475.34     18.65 o 
 -11   1   8       16.38       11.24      5.43 o 
 -10   1   8        1.64       -1.93      4.31 o 
  -9   1   8     1446.22     1463.38     32.55 o 
  -8   1   8      348.07      327.76     26.76 o 
  -7   1   8        1.82       -1.21      3.69 o 
  -6   1   8      390.57      356.63     13.28 o 
  -5   1   8        5.36       -1.66      3.51 o 
  -4   1   8       30.68       37.88      5.47 o 
  -3   1   8        8.58        6.95      4.08 o 
  -2   1   8      593.99      625.26     22.34 o 
  -1   1   8        0.02       -0.45      2.65 o 
   0   1   8        5.36        6.22      2.89 o 
   1   1   8      246.00      273.49      9.32 o 
   2   1   8      388.22      357.93     15.98 o 
   3   1   8      398.02      404.99     16.85 o 
   4   1   8      381.08      407.35     18.15 o 
   5   1   8       17.42        2.81      5.17 o 
   6   1   8       87.02      109.87      8.52 o 
   7   1   8      233.98      247.16     12.67 o 
   8   1   8       15.68       27.38      8.59 o 
   9   1   8      116.12      194.96     14.75 o 
  10   1   8       81.89       64.31     10.03 o 
  11   1   8        5.55       -0.98      7.92 o 
  12   1   8       10.71       12.22      8.34 o 
  13   1   8        0.12        5.85      8.31 o 
 -19   2   8       47.46       56.54     14.48 o 
 -18   2   8        1.83       -5.79      7.92 o 
 -17   2   8      216.11      240.12     17.00 o 
 -16   2   8       93.90      102.18     11.33 o 
 -15   2   8        7.50       -3.67      5.61 o 
 -14   2   8      102.14      100.08     10.42 o 
 -13   2   8        3.18        0.06      5.26 o 
 -12   2   8      110.30      100.65     13.29 o 
 -11   2   8        3.78        8.26      5.19 o 
 -10   2   8      249.04      260.67     13.95 o 
  -9   2   8       22.08       19.75      5.34 o 
  -8   2   8       68.26       71.91      9.21 o 
  -7   2   8      398.85      384.55     13.76 o 
  -6   2   8       71.46       72.56      7.01 o 
  -5   2   8        3.85        7.43      3.94 o 
  -4   2   8      209.88      191.53     10.54 o 
  -3   2   8      107.96      106.83      7.00 o 
  -2   2   8      149.38      153.30     10.73 o 
  -1   2   8     1141.25     1127.78     19.45 o 
   0   2   8      136.65      157.53      8.19 o 
   1   2   8      462.73      461.44     12.75 o 
   2   2   8      366.05      354.70     15.77 o 
   3   2   8      297.43      308.50     15.15 o 
   4   2   8        5.97        3.95      5.29 o 
   5   2   8        1.96        3.04      4.80 o 
   6   2   8        2.44       -1.29      3.96 o 
   7   2   8        1.29        4.12      4.96 o 
   8   2   8       48.00       65.53      9.50 o 
   9   2   8        5.71       -1.29      6.21 o 
  10   2   8        3.66        1.96      6.67 o 
  11   2   8       36.60       23.86      8.19 o 
  12   2   8       56.57       56.27     10.97 o 
 -19   3   8        3.85       14.39     10.80 o 
 -18   3   8        3.04       -3.28      8.36 o 
 -17   3   8       33.63       29.60     10.11 o 
 -16   3   8        0.56       -1.06      8.71 o 
 -15   3   8       26.39       39.15      8.11 o 
 -14   3   8       55.77       61.99      9.80 o 
 -13   3   8        5.38        2.95      5.26 o 
 -12   3   8       94.17       92.96      9.46 o 
 -11   3   8       89.47       94.79      9.18 o 
 -10   3   8       59.86       53.67     10.98 o 
  -9   3   8      530.50      488.83     16.51 o 
  -8   3   8      315.97      337.23     15.23 o 
  -7   3   8       45.72       47.32      6.19 o 
  -6   3   8      333.59      363.34     13.66 o 
  -5   3   8       37.45       34.67      4.88 o 
  -4   3   8       20.68       16.20      3.97 o 
  -3   3   8        5.57        2.27      3.09 o 
  -2   3   8       28.28       32.57      3.93 o 
  -1   3   8      127.05      121.51      6.14 o 
   0   3   8        3.75        4.03      3.44 o 
   1   3   8      171.92      181.75     11.34 o 
   2   3   8      115.68       96.89      7.06 o 
   3   3   8       32.07       19.05      5.59 o 
   4   3   8       11.54        0.59      5.65 o 
   5   3   8        2.08        2.08      4.36 o 
   6   3   8        3.46        0.65      4.22 o 
   7   3   8       29.77       31.74      6.59 o 
   8   3   8        2.99       11.07      6.35 o 
   9   3   8       34.34       24.18      7.86 o 
  10   3   8       21.55        7.70      7.95 o 
  11   3   8       13.24       23.92      9.47 o 
  12   3   8        6.16       14.07      9.33 o 
 -18   4   8        0.05      -13.34      7.60 o 
 -17   4   8       14.60       22.43      9.73 o 
 -16   4   8       51.86       81.19     21.21 o 
 -15   4   8        0.02       -5.76      7.49 o 
 -14   4   8        1.39        8.21      7.22 o 
 -13   4   8       23.20       25.38      7.73 o 
 -12   4   8        1.40        6.11      5.96 o 
 -11   4   8        0.50       -2.05      4.27 o 
 -10   4   8       47.38       50.18      7.32 o 
  -9   4   8       17.09       15.42      5.37 o 
  -8   4   8        9.91       13.31      5.08 o 
  -7   4   8      472.42      437.60     24.22 o 
  -6   4   8      115.44      136.02      8.30 o 
  -5   4   8        8.68        5.49      3.45 o 
  -4   4   8       32.78       31.79      5.15 o 
  -3   4   8       41.55       43.56      6.97 o 
  -2   4   8       24.21       22.64      4.46 o 
  -1   4   8      126.49      139.77     12.15 o 
   0   4   8       26.87       22.99      4.57 o 
   1   4   8      618.77      613.03     16.06 o 
   2   4   8      152.64      147.14      9.16 o 
   3   4   8        0.67       -3.65      4.66 o 
   4   4   8        5.11        6.54      5.09 o 
   5   4   8       18.64       14.49      4.67 o 
   6   4   8       11.13       11.61      5.70 o 
   7   4   8        0.14        3.30      5.83 o 
   8   4   8        0.08      -13.51      6.76 o 
   9   4   8        0.04       -1.33      7.73 o 
  10   4   8        0.65       -3.02      9.79 o 
  11   4   8        3.57       -4.10      9.66 o 
 -18   5   8        0.09        3.59     17.30 o 
 -17   5   8        1.26        6.33     10.72 o 
 -16   5   8       18.34        8.41     10.96 o 
 -15   5   8        1.67       12.24      8.35 o 
 -14   5   8        2.13        1.03      8.45 o 
 -13   5   8        3.25       11.27      6.92 o 
 -12   5   8       57.17       71.70     10.41 o 
 -11   5   8       39.77       46.78      8.83 o 
 -10   5   8        7.01        5.05      5.91 o 
  -9   5   8       32.13       20.02      5.97 o 
  -8   5   8      263.07      244.05     28.09 o 
  -7   5   8       59.81       62.43      6.29 o 
  -6   5   8       14.57       12.94      4.97 o 
  -5   5   8       12.31        4.01      3.56 o 
  -4   5   8        2.28        1.65      3.56 o 
  -3   5   8        0.00       -3.78      4.07 o 
  -2   5   8        0.52       -0.33      3.53 o 
  -1   5   8        0.02        4.36      3.86 o 
   0   5   8       45.66       42.96      5.60 o 
   1   5   8        0.54        1.97      4.80 o 
   2   5   8       30.61       26.58      5.16 o 
   3   5   8      107.90      106.69      7.96 o 
   4   5   8        7.16        8.52     11.23 o 
   5   5   8        6.67       -1.09      6.08 o 
   6   5   8       14.04       17.48      9.35 o 
   7   5   8        7.30        1.23      8.40 o 
   8   5   8        5.14       40.29     12.12 o 
   9   5   8        5.62        1.19     13.71 o 
  10   5   8        1.55       -4.60     12.89 o 
  11   5   8        2.61        8.40     11.43 o 
 -17   6   8        0.17       16.32     16.65 o 
 -16   6   8        3.71        7.39     10.59 o 
 -15   6   8       12.59        9.09      9.94 o 
 -14   6   8        9.24        9.57     10.13 o 
 -13   6   8       56.00       61.25     12.41 o 
 -12   6   8       20.50       29.29     15.37 o 
 -11   6   8       19.14        9.46      6.67 o 
 -10   6   8       13.32       24.22     11.45 o 
  -9   6   8       65.52       74.14      9.59 o 
  -8   6   8       26.21       25.28      6.85 o 
  -7   6   8       34.17       19.56      6.33 o 
  -6   6   8        0.10        2.76      5.21 o 
  -5   6   8      136.49      108.95     10.30 o 
  -4   6   8      137.59      131.38     10.97 o 
  -3   6   8        3.65        6.45      5.36 o 
  -2   6   8       22.45       22.05      6.97 o 
  -1   6   8      355.91      306.43     16.74 o 
   0   6   8       10.93       13.47      5.90 o 
   1   6   8       88.24       78.95     11.53 o 
   2   6   8       14.62        0.89      7.60 o 
   3   6   8       18.15       11.81      8.76 o 
   4   6   8        1.25       -1.44      6.32 o 
   5   6   8       43.11       45.42      9.30 o 
   6   6   8       72.85       46.30     12.18 o 
   7   6   8       10.15       10.85      9.85 o 
   8   6   8       19.09        6.38     10.45 o 
   9   6   8       12.79       17.31     11.53 o 
  10   6   8        4.42        2.29     10.96 o 
 -15   7   8       72.64       82.43     16.81 o 
 -14   7   8       11.47       19.22      9.01 o 
 -13   7   8        3.41        9.07      7.71 o 
 -12   7   8      108.21       95.20     12.08 o 
 -11   7   8       55.23       61.86     10.04 o 
 -10   7   8       50.08       43.17      8.88 o 
  -9   7   8       68.90       64.77      9.47 o 
  -8   7   8       18.31       11.80      6.50 o 
  -7   7   8        9.65        6.59      5.65 o 
  -6   7   8        2.43        0.39      8.32 o 
  -5   7   8        1.59        1.67      5.31 o 
  -4   7   8        1.87       -0.26      5.18 o 
  -3   7   8        1.30       -0.10      5.31 o 
  -2   7   8       77.14       68.47      9.06 o 
  -1   7   8        2.56        9.79      6.09 o 
   0   7   8        9.10        7.79      9.24 o 
   1   7   8        0.05       -4.01      5.25 o 
   2   7   8        0.81        1.50      5.90 o 
   3   7   8        7.10       11.22      5.96 o 
   4   7   8       43.88       61.13     10.11 o 
   5   7   8       63.27       65.90     31.99 o 
   6   7   8       40.14       35.53     11.66 o 
   7   7   8        7.04       11.38     15.83 o 
   8   7   8        1.57       -3.31     10.77 o 
 -14   8   8        0.41        6.20     14.04 o 
 -13   8   8       16.38       20.77      9.20 o 
 -12   8   8       31.70       35.76      9.63 o 
 -11   8   8        0.01        7.22      7.14 o 
 -10   8   8       54.47       55.56      9.75 o 
  -9   8   8       41.99       46.90     12.13 o 
  -8   8   8        2.90        0.88      6.08 o 
  -7   8   8       80.33       96.94     10.64 o 
  -6   8   8       33.58       32.25      7.78 o 
  -5   8   8       34.97       29.09      7.76 o 
  -4   8   8      203.29      206.98     14.25 o 
  -3   8   8       89.42       79.47      9.75 o 
  -2   8   8       90.42       95.20     10.37 o 
  -1   8   8      144.30      150.61     12.54 o 
   0   8   8       11.52       -3.29      5.80 o 
   1   8   8        4.82       12.60     11.80 o 
   2   8   8        9.81       14.49      6.31 o 
   3   8   8        0.01        5.32      6.90 o 
   4   8   8        1.58       19.14     14.04 o 
   5   8   8       31.72       32.33     11.87 o 
   6   8   8       20.06       38.53     12.35 o 
   7   8   8       17.41        1.89     11.61 o 
 -11   9   8       58.53       72.71     14.73 o 
 -10   9   8       14.06       15.96     10.82 o 
  -9   9   8       36.50       45.00     15.83 o 
  -8   9   8       34.03       31.68      8.04 o 
  -7   9   8        3.75        5.74      6.90 o 
  -6   9   8        0.91        8.15      6.70 o 
  -5   9   8       14.60       19.19      7.00 o 
  -4   9   8        4.70       -4.90      5.76 o 
  -3   9   8        7.43       12.08      6.81 o 
  -2   9   8       40.76       50.58      9.20 o 
  -1   9   8       34.66       44.91      8.68 o 
   0   9   8       28.85       40.83      9.46 o 
   1   9   8       36.08       41.62      7.68 o 
   2   9   8        3.25        5.26      7.27 o 
   3   9   8        1.97        8.00      9.23 o 
   4   9   8       13.99       23.42     10.82 o 
  -7  10   8       33.82       55.61     13.10 o 
  -6  10   8       12.15        2.94      9.23 o 
  -5  10   8       12.82       11.20      9.92 o 
  -4  10   8       40.91       33.81     11.38 o 
  -3  10   8       14.00       23.34     11.08 o 
  -2  10   8       12.87       18.05     10.04 o 
  -1  10   8       29.44       14.99     12.40 o 
   0  10   8       10.53        5.09     10.15 o 
 -19   1   9        8.92        7.79      8.69 o 
 -18   1   9        1.25        1.02      7.45 o 
 -17   1   9       30.04       42.36     14.14 o 
 -16   1   9       11.30       10.59      6.97 o 
 -15   1   9        7.29        6.84      6.24 o 
 -14   1   9       14.14       12.43      6.48 o 
 -13   1   9       46.68       46.09      7.75 o 
 -12   1   9       24.57       31.36      7.08 o 
 -11   1   9      152.44      144.02     11.36 o 
 -10   1   9       82.25       80.77      8.62 o 
  -9   1   9       48.04       64.01      7.70 o 
  -8   1   9      361.69      362.20     16.43 o 
  -7   1   9       17.65       10.42      4.64 o 
  -6   1   9        1.08       -2.77      3.91 o 
  -5   1   9      164.51      144.55      9.87 o 
  -4   1   9       25.91       23.03      6.97 o 
  -3   1   9       18.82       10.70      4.54 o 
  -2   1   9       64.82       76.05      5.89 o 
  -1   1   9       11.23        5.29      3.44 o 
   0   1   9       23.66       29.60      4.07 o 
   1   1   9       37.54       33.52      6.21 o 
   2   1   9       64.20       58.24      7.53 o 
   3   1   9       94.20      107.04     15.27 o 
   4   1   9      132.74      139.89     11.50 o 
   5   1   9        3.63       -1.05      4.97 o 
   6   1   9        2.01       -0.61      4.50 o 
   7   1   9        4.56        8.99      8.37 o 
   8   1   9        8.30        1.91      6.43 o 
   9   1   9        2.29       -1.13      8.63 o 
  10   1   9        9.02        0.97     10.93 o 
  11   1   9        4.37        1.50     11.35 o 
 -19   2   9       28.34       26.77     11.43 o 
 -18   2   9        6.65        4.53      8.69 o 
 -17   2   9        4.19       15.37      7.98 o 
 -16   2   9      105.72      118.60     12.51 o 
 -15   2   9       16.09       16.86      7.12 o 
 -14   2   9       14.01       10.09      6.03 o 
 -13   2   9      213.97      216.21     14.46 o 
 -12   2   9      219.30      207.84     15.41 o 
 -11   2   9        3.69        2.61      5.07 o 
 -10   2   9       70.76       78.26     10.20 o 
  -9   2   9      106.70       93.70     10.31 o 
  -8   2   9        0.03       -1.96      4.20 o 
  -7   2   9       47.89       63.16      7.38 o 
  -6   2   9        4.85        3.18      4.18 o 
  -5   2   9        2.33        4.00      5.04 o 
  -4   2   9       42.67       44.53      5.33 o 
  -3   2   9      225.19      212.22      9.95 o 
  -2   2   9       32.27       28.02      3.49 o 
  -1   2   9       91.85       81.71      6.54 o 
   0   2   9       51.67       50.94      5.39 o 
   1   2   9      244.74      269.49     10.72 o 
   2   2   9      107.57      135.33     10.64 o 
   3   2   9      142.88      149.94     11.37 o 
   4   2   9        9.08       11.55      6.03 o 
   5   2   9        0.67       -3.89      5.00 o 
   6   2   9       11.81        7.29      4.99 o 
   7   2   9       11.99       21.65      5.91 o 
   8   2   9        5.50        3.51      6.81 o 
   9   2   9        8.00        9.43      7.26 o 
  10   2   9        1.37       -7.43      7.08 o 
  11   2   9        1.07       -4.68     10.45 o 
 -19   3   9        7.68       -0.33     17.30 o 
 -18   3   9       21.72       21.83     17.07 o 
 -17   3   9       26.04       45.89     13.65 o 
 -16   3   9       14.71       34.15     10.30 o 
 -15   3   9       52.96       66.00     13.63 o 
 -14   3   9       20.01       14.31      6.51 o 
 -13   3   9      150.42      148.43     14.06 o 
 -12   3   9       57.67       50.25      7.96 o 
 -11   3   9       78.49       75.91     13.05 o 
 -10   3   9      126.82      125.13     10.39 o 
  -9   3   9       80.69       94.73     11.54 o 
  -8   3   9     1636.93     1584.60     34.79 o 
  -7   3   9      436.77      442.92     16.35 o 
  -6   3   9        8.87        2.74      4.36 o 
  -5   3   9      618.71      574.38     15.47 o 
  -4   3   9       13.59       10.97      4.81 o 
  -3   3   9       14.16       15.09      4.23 o 
  -2   3   9      177.19      189.89     14.13 o 
  -1   3   9       80.97       72.16      6.52 o 
   0   3   9       88.01       93.13      7.14 o 
   1   3   9        1.76        6.33      3.87 o 
   2   3   9        0.89       -1.23      4.74 o 
   3   3   9      434.25      456.11     18.98 o 
   4   3   9       91.55       85.56     10.79 o 
   5   3   9       42.41       57.52      7.56 o 
   6   3   9       13.76       16.27      5.44 o 
   7   3   9       42.48       59.57      9.20 o 
   8   3   9       34.80       26.76      8.29 o 
   9   3   9       11.22       -3.78      8.96 o 
  10   3   9       24.18       34.91     10.64 o 
  11   3   9        2.74        9.45     10.14 o 
 -18   4   9       60.61       89.24     14.10 o 
 -17   4   9        0.01        2.77      8.47 o 
 -16   4   9      114.12      103.69     14.36 o 
 -15   4   9       88.34      118.85     19.15 o 
 -14   4   9       40.42       51.90     10.42 o 
 -13   4   9      300.53      327.88     22.58 o 
 -12   4   9       62.23       78.93     10.80 o 
 -11   4   9        1.88        1.74      5.85 o 
 -10   4   9       28.59       15.07      5.68 o 
  -9   4   9       13.24        5.68      4.86 o 
  -8   4   9       20.49       11.71      5.06 o 
  -7   4   9       29.74       36.64      5.71 o 
  -6   4   9       51.33       38.59      5.78 o 
  -5   4   9        0.12       -4.23      3.69 o 
  -4   4   9       15.23       17.75      4.35 o 
  -3   4   9      115.26      135.15      8.51 o 
  -2   4   9      233.49      217.40     13.84 o 
  -1   4   9        0.89        2.11      3.91 o 
   0   4   9       39.17       45.16      5.69 o 
   1   4   9      147.80      149.16      9.31 o 
   2   4   9      240.10      248.23     11.66 o 
   3   4   9      585.47      599.85     29.50 o 
   4   4   9       83.01       88.74     12.58 o 
   5   4   9       19.90       21.60      6.20 o 
   6   4   9       33.59       29.85      7.49 o 
   7   4   9        6.02       17.72      8.29 o 
   8   4   9        2.24        3.07      7.78 o 
   9   4   9       12.79        8.65     13.22 o 
  10   4   9        0.16       12.38     11.89 o 
 -17   5   9       11.77        8.44     10.96 o 
 -16   5   9       14.17       24.98     11.87 o 
 -15   5   9      202.03      216.68     36.89 o 
 -14   5   9       24.14       20.03      8.83 o 
 -13   5   9       78.58       77.57     11.49 o 
 -12   5   9        2.52        2.63      6.36 o 
 -11   5   9       95.22       82.42     11.13 o 
 -10   5   9       39.61       38.57     10.02 o 
  -9   5   9        4.06        4.12      5.19 o 
  -8   5   9      372.03      379.79     17.09 o 
  -7   5   9       74.28       80.11      8.49 o 
  -6   5   9        0.57       -5.66      4.21 o 
  -5   5   9      453.12      447.53     18.38 o 
  -4   5   9       26.61       26.11      5.09 o 
  -3   5   9       10.59       13.79      4.48 o 
  -2   5   9       69.94       76.17      7.18 o 
  -1   5   9       98.46       91.10      7.58 o 
   0   5   9       13.47       10.71      4.58 o 
   1   5   9       30.29       29.74      5.39 o 
   2   5   9        1.03       -1.87      5.27 o 
   3   5   9       17.99       23.60      9.41 o 
   4   5   9        3.97       -0.18      7.76 o 
   5   5   9       21.13       36.47      9.52 o 
   6   5   9        4.26        6.79      7.22 o 
   7   5   9       37.52       40.61     12.54 o 
   8   5   9       28.44       23.59     12.00 o 
   9   5   9       19.94       -0.53     10.50 o 
 -16   6   9       72.52       78.28     20.24 o 
 -15   6   9       57.26       60.58     14.06 o 
 -14   6   9       47.44       55.83     13.39 o 
 -13   6   9       58.76       52.58     12.69 o 
 -12   6   9        8.07       11.54      7.63 o 
 -11   6   9       10.27       13.24      7.28 o 
 -10   6   9      141.83      126.17     12.68 o 
  -9   6   9        1.19       -3.62      5.53 o 
  -8   6   9        0.01       -0.06      7.37 o 
  -7   6   9      168.08      157.79     13.80 o 
  -6   6   9       39.54       26.93      7.13 o 
  -5   6   9       24.09       21.35      8.66 o 
  -4   6   9       46.47       24.39      6.54 o 
  -3   6   9        0.06       -3.90      4.80 o 
  -2   6   9       49.89       31.49      9.28 o 
  -1   6   9      164.44      144.79     12.36 o 
   0   6   9      217.48      258.80     27.72 o 
   1   6   9       43.98       42.45      8.41 o 
   2   6   9       68.10       80.86     10.24 o 
   3   6   9       41.11       36.74     11.15 o 
   4   6   9        0.90       -6.56      7.62 o 
   5   6   9       43.61       68.07     14.20 o 
   6   6   9       42.09       38.31     12.73 o 
   7   6   9        0.01        2.80     10.27 o 
   8   6   9        7.37       17.32     11.66 o 
 -15   7   9       31.48       17.76      9.76 o 
 -14   7   9       41.35       54.01     14.04 o 
 -13   7   9        1.44       15.07      8.71 o 
 -12   7   9        9.50       14.98      9.24 o 
 -11   7   9       44.96       41.44      9.23 o 
 -10   7   9       32.28       47.37      9.27 o 
  -9   7   9        0.02       -4.95      5.98 o 
  -8   7   9        2.26        2.37      7.64 o 
  -7   7   9       11.10       18.75      7.04 o 
  -6   7   9       62.17       47.99      8.55 o 
  -5   7   9      298.36      255.18     16.23 o 
  -4   7   9       58.78       44.91      8.26 o 
  -3   7   9        0.77       -1.10      5.38 o 
  -2   7   9        0.04        3.45      5.80 o 
  -1   7   9        0.40       -8.13      5.31 o 
   0   7   9      122.18      125.30     12.17 o 
   1   7   9      217.76      208.25     15.32 o 
   2   7   9        4.33       11.16      7.18 o 
   3   7   9       18.29       24.18      8.72 o 
   4   7   9        0.61       -2.60      7.33 o 
   5   7   9        0.21        3.92      9.46 o 
   6   7   9        9.20       14.38     11.71 o 
   7   7   9       23.60       26.44     12.50 o 
 -13   8   9        0.98        2.48      8.50 o 
 -12   8   9       13.18       11.51      8.54 o 
 -11   8   9        1.07        3.04      7.79 o 
 -10   8   9      144.80      145.78     20.74 o 
  -9   8   9       24.65       30.32      8.48 o 
  -8   8   9       24.99       21.12      8.52 o 
  -7   8   9       97.84      100.72     11.45 o 
  -6   8   9       53.18       44.91      8.73 o 
  -5   8   9       33.20       33.03     12.48 o 
  -4   8   9        2.22       -4.60      5.93 o 
  -3   8   9        1.82       11.62      7.28 o 
  -2   8   9        1.75       -6.61      6.27 o 
  -1   8   9       19.64       21.12      8.52 o 
   0   8   9       20.33       18.89      8.47 o 
   1   8   9        0.05       11.04      6.99 o 
   2   8   9        2.33       10.03      6.54 o 
   3   8   9        1.45        4.84      7.62 o 
   4   8   9        2.10       -6.42      9.81 o 
   5   8   9       15.09        5.81     10.78 o 
 -10   9   9        0.24       -3.57      9.56 o 
  -9   9   9        0.37       -0.27      7.19 o 
  -8   9   9        0.66        4.75      7.15 o 
  -7   9   9        8.12       12.87      7.71 o 
  -6   9   9        2.00        4.13      7.40 o 
  -5   9   9        2.62        0.37      6.78 o 
  -4   9   9       80.32       86.36     10.92 o 
  -3   9   9       14.38       18.98      8.05 o 
  -2   9   9        2.91        3.41      7.12 o 
  -1   9   9        5.40        7.36      7.39 o 
   0   9   9       54.38       48.17      8.30 o 
   1   9   9      100.16       98.33     10.23 o 
   2   9   9       20.33       36.86      9.53 o 
 -19   0  10       57.68      133.09     34.44 o 
 -18   0  10       28.09       36.32     13.70 o 
 -17   0  10      111.71      148.69     24.16 o 
 -16   0  10       83.18       72.65     22.69 o 
 -15   0  10        2.04        3.39     14.69 o 
 -14   0  10       34.56       25.80     10.95 o 
 -13   0  10        1.27        3.17     14.69 o 
 -12   0  10        0.34       -6.53      7.39 o 
 -11   0  10       21.57       48.83     10.92 o 
 -10   0  10      549.75      484.17     31.99 o 
  -9   0  10     1750.76     1728.00     79.16 o 
  -8   0  10      337.79      397.27     25.62 o 
  -7   0  10       23.26       27.82      7.90 o 
  -6   0  10      304.05      324.60     33.95 o 
  -5   0  10      118.14      116.84     13.96 o 
  -4   0  10       11.47        8.05      7.04 o 
  -3   0  10       60.72       66.02     11.42 o 
  -2   0  10        0.31       -2.13      3.51 o 
  -1   0  10       67.96       55.94     10.96 o 
   0   0  10        2.29        0.16      6.58 o 
   1   0  10       82.35       84.37     13.24 o 
   2   0  10       12.34       25.50      9.46 o 
   3   0  10      104.80       87.81     18.61 o 
   4   0  10       36.43       29.06     17.46 o 
   5   0  10      132.43      123.54     39.50 o 
   6   0  10      123.20      119.74     14.36 o 
   7   0  10       21.63       35.17      9.73 o 
   8   0  10       15.70       14.42     15.83 o 
   9   0  10       54.70       77.18     15.46 o 
  10   0  10       51.00       80.69     17.73 o 
 -19   1  10      178.22      264.77     25.00 o 
 -18   1  10        5.19       22.60     10.65 o 
 -17   1  10       72.85       71.54     11.27 o 
 -16   1  10      121.36      139.78     16.56 o 
 -15   1  10        2.95        1.09      6.25 o 
 -14   1  10      201.81      212.37     15.93 o 
 -13   1  10       20.00       31.48      7.59 o 
 -12   1  10        6.60        5.48      5.78 o 
 -11   1  10      232.75      221.89     14.21 o 
 -10   1  10       65.82       58.92      8.30 o 
  -9   1  10        5.32       12.29      5.72 o 
  -8   1  10      517.76      523.68     23.14 o 
  -7   1  10        0.14       -1.45      4.48 o 
  -6   1  10        0.56        1.89      4.49 o 
  -5   1  10       76.91       63.94      7.79 o 
  -4   1  10      227.69      220.04     13.17 o 
  -3   1  10       53.82       40.09      5.27 o 
  -2   1  10      417.55      420.23     13.95 o 
  -1   1  10      605.90      598.96     20.33 o 
   0   1  10       21.08       11.17      5.73 o 
   1   1  10      376.29      431.04     18.55 o 
   2   1  10      143.96      150.00     11.96 o 
   3   1  10        8.80       12.06      6.37 o 
   4   1  10        0.90        1.49      8.72 o 
   5   1  10       11.29       12.08      6.33 o 
   6   1  10       13.30       17.52      5.90 o 
   7   1  10        0.76       -0.17      5.31 o 
   8   1  10        1.43      -10.39      6.27 o 
   9   1  10        4.54        9.11      7.97 o 
  10   1  10        5.09        8.23      8.49 o 
 -18   2  10        2.51        2.22      9.39 o 
 -17   2  10       22.52       43.55     11.11 o 
 -16   2  10       30.19       27.78      8.48 o 
 -15   2  10        5.69       10.41      7.10 o 
 -14   2  10       20.90       19.54      7.63 o 
 -13   2  10        3.50        6.06      5.92 o 
 -12   2  10       13.02       18.88      6.47 o 
 -11   2  10      137.02      138.69     11.71 o 
 -10   2  10      234.43      216.29     13.75 o 
  -9   2  10      796.17      801.81     23.54 o 
  -8   2  10       40.95       41.91      7.08 o 
  -7   2  10        1.88       -2.58      4.53 o 
  -6   2  10      388.39      379.15     22.71 o 
  -5   2  10      202.09      198.95     12.50 o 
  -4   2  10       34.20       23.93      4.84 o 
  -3   2  10        5.82        2.82      3.58 o 
  -2   2  10       16.30       16.23      4.43 o 
  -1   2  10        1.44        2.12      3.61 o 
   0   2  10        2.71        9.55      5.22 o 
   1   2  10      142.56      145.33     11.45 o 
   2   2  10        8.48       19.78      8.20 o 
   3   2  10      225.35      194.66     13.63 o 
   4   2  10        6.61        3.63      6.35 o 
   5   2  10       19.57       22.19      7.31 o 
   6   2  10       32.68       44.13      7.18 o 
   7   2  10       23.22       36.99      7.11 o 
   8   2  10       23.97       24.66      8.93 o 
   9   2  10       39.55       41.52      9.92 o 
  10   2  10       37.77       39.01     10.70 o 
 -18   3  10        1.20        4.27      9.29 o 
 -17   3  10       62.57       65.26     12.64 o 
 -16   3  10       71.01       63.59     12.15 o 
 -15   3  10        7.98       11.02      8.42 o 
 -14   3  10       16.86       17.28      8.43 o 
 -13   3  10        2.24        4.25      5.90 o 
 -12   3  10        6.63       19.14      8.48 o 
 -11   3  10       25.28       26.75     10.12 o 
 -10   3  10       40.43       36.17      7.08 o 
  -9   3  10       35.22       44.31      7.21 o 
  -8   3  10        0.11        4.87      5.15 o 
  -7   3  10        2.66        6.27      5.18 o 
  -6   3  10       21.79       21.96      5.40 o 
  -5   3  10       42.81       26.31      5.06 o 
  -4   3  10      100.30       95.82      9.68 o 
  -3   3  10       21.11       18.17      4.86 o 
  -2   3  10       41.94       45.95      5.96 o 
  -1   3  10      301.13      313.68     12.89 o 
   0   3  10      186.32      186.30     12.64 o 
   1   3  10      100.19       93.81     12.86 o 
   2   3  10        0.53       -5.36      5.10 o 
   3   3  10        0.10        7.61      7.30 o 
   4   3  10       72.82       87.78     10.17 o 
   5   3  10       79.74       82.12      9.35 o 
   6   3  10        5.26       12.62      5.64 o 
   7   3  10        0.57        6.72      7.56 o 
   8   3  10        0.53       15.89      8.66 o 
   9   3  10        2.17       -7.88      8.42 o 
 -17   4  10        0.20       14.04      9.27 o 
 -16   4  10       15.97       12.72     16.00 o 
 -15   4  10       14.77       32.05     10.31 o 
 -14   4  10        4.99       -1.68      7.46 o 
 -13   4  10        3.65        4.51      7.57 o 
 -12   4  10        0.55       -0.19      7.01 o 
 -11   4  10       13.00       16.99      7.39 o 
 -10   4  10       14.69       13.53      6.90 o 
  -9   4  10       39.48       43.70      7.63 o 
  -8   4  10        2.05        2.07      4.51 o 
  -7   4  10        5.46        3.13      4.35 o 
  -6   4  10       52.71       55.65      6.44 o 
  -5   4  10       93.03       96.79      9.19 o 
  -4   4  10       12.75        4.01      5.77 o 
  -3   4  10       28.58       19.54      6.10 o 
  -2   4  10        7.44        8.52      4.53 o 
  -1   4  10       87.76       74.13     10.90 o 
   0   4  10       13.28       14.23      4.87 o 
   1   4  10        7.90        9.09      4.76 o 
   2   4  10       74.64       78.75      9.36 o 
   3   4  10       50.49       42.54      8.07 o 
   4   4  10        3.27        0.73      6.22 o 
   5   4  10        1.62       -2.63      6.17 o 
   6   4  10        0.96       -0.32      6.99 o 
   7   4  10        0.21        2.48      9.92 o 
   8   4  10        9.04        6.61     11.18 o 
   9   4  10        2.67        9.92     17.63 o 
 -16   5  10       10.90       32.45     13.27 o 
 -15   5  10        1.54        9.00     10.15 o 
 -14   5  10        5.25       10.82     10.04 o 
 -13   5  10        2.20        7.88      9.01 o 
 -12   5  10        5.29       13.76      8.08 o 
 -11   5  10        7.50       14.40      7.52 o 
 -10   5  10       53.20       58.30     11.12 o 
  -9   5  10        0.04        1.41      5.26 o 
  -8   5  10      127.32      131.41     12.77 o 
  -7   5  10       52.09       34.50      6.63 o 
  -6   5  10       69.58       79.21      8.62 o 
  -5   5  10      106.43      104.08      9.32 o 
  -4   5  10       31.81       26.84      6.38 o 
  -3   5  10        4.03        1.91      7.02 o 
  -2   5  10       12.33       13.34      6.09 o 
  -1   5  10       17.35        9.88      5.65 o 
   0   5  10       13.02       14.79      6.43 o 
   1   5  10       10.42        5.02      6.18 o 
   2   5  10        1.50        0.63      7.92 o 
   3   5  10       86.01       92.77     30.20 o 
   4   5  10       80.78      104.22     16.38 o 
   5   5  10       27.47       40.27     10.49 o 
   6   5  10        0.21       -0.97      7.53 o 
   7   5  10        0.84       -7.22      9.81 o 
   8   5  10        0.48       -9.66     10.92 o 
 -15   6  10       29.02        9.47     16.32 o 
 -14   6  10        0.46       -1.70      9.94 o 
 -13   6  10        0.00        0.66      7.27 o 
 -12   6  10        7.64       12.98     11.56 o 
 -11   6  10       17.61       29.11      8.43 o 
 -10   6  10       25.36       23.18      8.18 o 
  -9   6  10       53.04       62.08     10.11 o 
  -8   6  10       51.23       44.59      8.67 o 
  -7   6  10       25.43       17.87      7.20 o 
  -6   6  10        6.01       14.01      6.53 o 
  -5   6  10        0.29        6.58      5.82 o 
  -4   6  10        2.37        1.93      5.77 o 
  -3   6  10        0.04        4.71      6.34 o 
  -2   6  10        5.25       17.90      8.22 o 
  -1   6  10        8.44       12.60      7.51 o 
   0   6  10        9.26       11.40      6.59 o 
   1   6  10        0.02        1.05      8.87 o 
   2   6  10       28.92       35.38     10.98 o 
   3   6  10        2.65        1.11      9.33 o 
   4   6  10        2.80        9.36      8.36 o 
   5   6  10        8.15        2.98      8.01 o 
   6   6  10       12.45       18.98     11.77 o 
   7   6  10        3.08        0.56     10.96 o 
 -14   7  10        1.33       13.76      9.34 o 
 -13   7  10        1.14        2.60      8.01 o 
 -12   7  10       27.50       31.47      9.51 o 
 -11   7  10        2.15        7.41      7.13 o 
 -10   7  10       15.12       13.88      7.67 o 
  -9   7  10        0.01       -1.89      6.51 o 
  -8   7  10       17.76       15.12      7.91 o 
  -7   7  10       57.04       65.41     10.07 o 
  -6   7  10       55.76       56.02      9.90 o 
  -5   7  10       49.24       40.60      8.69 o 
  -4   7  10      155.12      156.24     13.74 o 
  -3   7  10       24.94       13.62      7.04 o 
  -2   7  10       56.99       62.65      9.59 o 
  -1   7  10       91.79       73.20     17.79 o 
   0   7  10       12.43       20.56      7.71 o 
   1   7  10       71.41       89.54     11.60 o 
   2   7  10       44.26       43.55     12.35 o 
   3   7  10        1.10        9.39      8.64 o 
   4   7  10        3.65        0.28      7.78 o 
   5   7  10        7.98       23.77     12.35 o 
 -12   8  10       53.11       63.00     18.93 o 
 -11   8  10       18.55       31.60      9.64 o 
 -10   8  10        1.03       10.22      7.86 o 
  -9   8  10       55.23       46.87      9.73 o 
  -8   8  10       85.81       75.75     11.09 o 
  -7   8  10       10.64       17.20      7.53 o 
  -6   8  10        1.35        6.16      7.14 o 
  -5   8  10        5.34        8.90      8.97 o 
  -4   8  10        1.30        5.83      7.00 o 
  -3   8  10        5.80        4.84      7.29 o 
  -2   8  10       22.84       12.15      7.58 o 
  -1   8  10        9.76       20.45      8.11 o 
   0   8  10        5.50       27.06      8.64 o 
   1   8  10        0.12        6.92      7.96 o 
   2   8  10        0.03        1.85      8.01 o 
   3   8  10        1.89        8.10      8.83 o 
  -8   9  10        0.59        0.44      9.13 o 
  -7   9  10       26.43       35.24      9.73 o 
  -6   9  10        0.06       20.18      8.40 o 
  -5   9  10        7.97       16.52      7.96 o 
  -4   9  10       18.32       25.34     10.28 o 
  -3   9  10       17.74       27.99      9.21 o 
  -2   9  10       48.98       54.03     10.26 o 
  -1   9  10       80.92       67.58     11.04 o 
 -18   1  11        2.36        5.17      8.58 o 
 -17   1  11        1.26       -7.65      7.48 o 
 -16   1  11       14.06       14.92     11.59 o 
 -15   1  11        4.00        6.30      7.07 o 
 -14   1  11        1.34       -1.77      5.91 o 
 -13   1  11       22.52       19.96      8.49 o 
 -12   1  11       32.51       28.38     10.79 o 
 -11   1  11        2.39        0.61      5.60 o 
 -10   1  11        0.98        3.64      5.54 o 
  -9   1  11        0.07        1.39      5.41 o 
  -8   1  11       20.17       17.13      6.11 o 
  -7   1  11        4.95        7.17      5.24 o 
  -6   1  11       13.47       11.69      5.74 o 
  -5   1  11        1.21        5.82      4.98 o 
  -4   1  11        1.71       -1.70      3.80 o 
  -3   1  11       18.10       20.97      4.76 o 
  -2   1  11       16.83       11.38      5.66 o 
  -1   1  11        5.61        5.99      5.25 o 
   0   1  11       65.13       75.62     12.44 o 
   1   1  11       34.43       41.29      7.99 o 
   2   1  11        8.12       28.95     11.19 o 
   3   1  11        6.02       16.59      6.86 o 
   4   1  11        0.87        1.59      6.79 o 
   5   1  11        1.46        8.47      6.89 o 
   6   1  11       28.54       38.51      7.39 o 
   7   1  11       13.47       14.51      6.75 o 
   8   1  11        5.45       -0.17      8.30 o 
   9   1  11        0.99        8.24      8.54 o 
 -18   2  11       39.34       31.16     12.07 o 
 -17   2  11       52.41       62.49     12.80 o 
 -16   2  11        1.56       14.05      9.18 o 
 -15   2  11       29.00       28.19      8.69 o 
 -14   2  11        1.94       -0.43      6.97 o 
 -13   2  11        9.46       14.48      6.77 o 
 -12   2  11       28.59       25.36      7.55 o 
 -11   2  11       34.13       24.66      7.63 o 
 -10   2  11       19.82       14.35      6.47 o 
  -9   2  11        0.71       -3.57      4.99 o 
  -8   2  11      140.59      132.58     13.35 o 
  -7   2  11        1.42        4.03      5.15 o 
  -6   2  11        7.57       12.59      5.47 o 
  -5   2  11      181.54      194.04     10.86 o 
  -4   2  11        1.72        1.10      3.98 o 
  -3   2  11        7.26        3.25      4.21 o 
  -2   2  11       89.75      107.56     10.19 o 
  -1   2  11       95.49       77.88      9.04 o 
   0   2  11       14.71        5.32      7.02 o 
   1   2  11        0.22        1.77      6.46 o 
   2   2  11       11.24       10.37      6.57 o 
   3   2  11       86.32       97.40     10.99 o 
   4   2  11        6.37       10.05      6.67 o 
   5   2  11        0.46        4.10      6.87 o 
   6   2  11        5.20        0.80      5.82 o 
   7   2  11        5.37       17.64      6.80 o 
   8   2  11        7.55        2.12      7.86 o 
 -17   3  11        1.97        4.01     13.44 o 
 -16   3  11       54.37       64.19     12.42 o 
 -15   3  11       54.06       77.08     13.04 o 
 -14   3  11        1.57       -3.91      7.46 o 
 -13   3  11      123.54      124.77     14.24 o 
 -12   3  11       38.77       51.63     10.13 o 
 -11   3  11        0.56        7.29      6.67 o 
 -10   3  11       77.78       85.96      9.74 o 
  -9   3  11       48.60       76.96     15.88 o 
  -8   3  11        0.19       -3.23      5.07 o 
  -7   3  11        2.94       -1.07      4.32 o 
  -6   3  11        8.98       -1.46      4.23 o 
  -5   3  11        4.29       -2.17      4.65 o 
  -4   3  11        4.07       -1.98      4.05 o 
  -3   3  11        5.13        7.99      4.33 o 
  -2   3  11       24.28       22.44      5.28 o 
  -1   3  11       46.38       41.52      7.51 o 
   0   3  11       57.14       69.27      9.08 o 
   1   3  11       47.73       40.32      7.97 o 
   2   3  11       63.06       54.70      8.80 o 
   3   3  11      187.18      180.82     16.23 o 
   4   3  11       60.23       73.96     10.16 o 
   5   3  11        8.00       10.95      6.41 o 
   6   3  11       37.29       38.30      7.35 o 
   7   3  11        5.32        5.65      7.84 o 
   8   3  11       14.64       14.26     10.21 o 
 -17   4  11       27.56       48.41     20.80 o 
 -16   4  11        1.54        5.08      8.77 o 
 -15   4  11       78.50      107.09     14.56 o 
 -14   4  11        0.17        7.08      8.26 o 
 -13   4  11       23.04       17.55      8.27 o 
 -12   4  11       32.36       26.26      9.07 o 
 -11   4  11        0.05       12.66      7.24 o 
 -10   4  11        3.57        7.04      8.51 o 
  -9   4  11        9.67       10.58      5.97 o 
  -8   4  11      232.97      231.72     19.35 o 
  -7   4  11       37.85       35.66      6.30 o 
  -6   4  11        6.76        5.51      5.35 o 
  -5   4  11      127.57      118.76     10.49 o 
  -4   4  11        1.85       -3.18      4.06 o 
  -3   4  11       19.07       28.08      5.55 o 
  -2   4  11      112.41      136.91      9.69 o 
  -1   4  11       28.97       27.27      6.73 o 
   0   4  11       34.13       44.95     10.98 o 
   1   4  11       48.53       51.72      8.48 o 
   2   4  11       27.76       23.42      7.35 o 
   3   4  11       58.39       54.29     30.69 o 
   4   4  11        0.21       -5.50      8.27 o 
   5   4  11        7.16       -6.26      7.67 o 
   6   4  11        0.08        0.45      8.28 o 
   7   4  11        1.14       -2.75     10.50 o 
 -16   5  11       27.03       21.11     12.80 o 
 -15   5  11       77.63       81.95     16.58 o 
 -14   5  11       13.38       11.49     14.85 o 
 -13   5  11       54.24       28.00     11.64 o 
 -12   5  11       36.78       51.18     12.57 o 
 -11   5  11       41.61       42.58     11.66 o 
 -10   5  11      147.09      164.08     27.00 o 
  -9   5  11       59.75       46.19      7.99 o 
  -8   5  11       47.13       45.49      7.71 o 
  -7   5  11      136.35      128.25     10.96 o 
  -6   5  11       33.52       28.89      6.96 o 
  -5   5  11       13.74        9.96      5.93 o 
  -4   5  11      117.81      103.39      9.88 o 
  -3   5  11        5.11       16.29      9.38 o 
  -2   5  11        0.25       -6.89      5.74 o 
  -1   5  11        0.76        6.98      9.06 o 
   0   5  11       28.00       26.20     10.38 o 
   1   5  11        8.63       10.13      9.53 o 
   2   5  11        7.10        2.20      8.97 o 
   3   5  11       18.12       22.81     10.95 o 
   4   5  11       14.73       -2.99     14.20 o 
   5   5  11        7.13       26.66     10.41 o 
   6   5  11        8.81       -4.70      8.96 o 
 -14   6  11        2.59       -0.07      8.70 o 
 -13   6  11        5.61       21.19     13.86 o 
 -12   6  11       21.65       16.14      8.54 o 
 -11   6  11        4.04       -2.86      7.13 o 
 -10   6  11       15.75       24.19      8.11 o 
  -9   6  11        8.09       19.11      7.67 o 
  -8   6  11       15.94       13.05      7.34 o 
  -7   6  11       20.25       12.98      7.45 o 
  -6   6  11       31.22       19.45      7.40 o 
  -5   6  11       58.49       65.86     12.44 o 
  -4   6  11        9.35       12.79      7.21 o 
  -3   6  11       13.58        8.93      6.82 o 
  -2   6  11       65.26       68.15     15.29 o 
  -1   6  11       60.54       72.75     13.17 o 
   0   6  11       88.27       96.54     15.21 o 
   1   6  11       59.17       55.82     13.03 o 
   2   6  11        6.99        2.85      9.92 o 
   3   6  11        3.05        7.28      9.80 o 
   4   6  11       24.52       33.22     10.73 o 
   5   6  11        2.96        5.26      9.07 o 
 -13   7  11        5.62      -10.77     14.04 o 
 -12   7  11        0.02        3.55      8.02 o 
 -11   7  11       60.52       65.57     11.72 o 
 -10   7  11       87.54       93.30     14.63 o 
  -9   7  11       12.14       10.56      7.88 o 
  -8   7  11       63.31       68.03     20.34 o 
  -7   7  11      178.84      156.26     14.43 o 
  -6   7  11       29.06       25.98      8.39 o 
  -5   7  11        0.28        1.88      7.15 o 
  -4   7  11        8.76       -3.00      6.47 o 
  -3   7  11        7.91        8.79      7.65 o 
  -2   7  11        5.77       -1.33      6.77 o 
  -1   7  11        6.42       10.19      7.71 o 
   0   7  11       14.18        5.88     12.24 o 
   1   7  11        6.81       17.30     10.69 o 
   2   7  11        0.00        8.76     10.78 o 
   3   7  11        5.59        1.04      8.93 o 
 -10   8  11        3.00       -4.08      8.77 o 
  -9   8  11        0.53       11.90      8.23 o 
  -8   8  11        4.57        8.54     12.09 o 
  -7   8  11        8.52       -3.94      7.47 o 
  -6   8  11        0.01       -0.83      8.04 o 
  -5   8  11        5.25       24.23      8.78 o 
  -4   8  11        4.14        1.11      7.19 o 
  -3   8  11        3.93       -5.18      7.24 o 
  -2   8  11        1.37        4.95      7.65 o 
  -1   8  11       26.57       17.33     10.61 o 
   0   8  11       84.79       76.82     14.52 o 
 -17   0  12       29.66       35.17     14.13 o 
 -16   0  12       94.38      126.85     19.94 o 
 -15   0  12        0.00       -4.24      9.00 o 
 -14   0  12      143.39      153.06     25.14 o 
 -13   0  12       76.17       89.55     23.50 o 
 -12   0  12        0.01      -11.92      7.84 o 
 -11   0  12       36.79       29.05     10.85 o 
 -10   0  12       33.11       48.55     12.90 o 
  -9   0  12      162.06      167.99     19.25 o 
  -8   0  12      884.31      893.29     37.73 o 
  -7   0  12        1.90        9.63      8.77 o 
  -6   0  12        0.51       -3.34      7.71 o 
  -5   0  12       10.59       13.49      8.65 o 
  -4   0  12       21.35       -3.08     14.04 o 
  -3   0  12        9.56       11.49      8.50 o 
  -2   0  12       75.19      107.07     15.62 o 
  -1   0  12        6.11       12.80      8.22 o 
   0   0  12       11.24       -3.51      8.64 o 
   1   0  12      228.06      239.21     23.05 o 
   2   0  12      160.88      133.94     20.57 o 
   3   0  12        1.55        4.21      9.66 o 
   4   0  12        0.02       12.59     10.72 o 
   5   0  12       26.98       38.13     16.32 o 
   6   0  12        2.72       -5.80      8.15 o 
   7   0  12       10.70       36.83     11.93 o 
 -17   1  12        3.52        5.99      8.55 o 
 -16   1  12       97.79      112.31     13.30 o 
 -15   1  12       16.89       17.85      8.12 o 
 -14   1  12        6.20       10.29      6.93 o 
 -13   1  12       38.23       36.31      9.54 o 
 -12   1  12        0.79       -0.12      5.97 o 
 -11   1  12       94.80       89.24     10.89 o 
 -10   1  12      163.43      139.89     15.93 o 
  -9   1  12      225.91      232.04     15.45 o 
  -8   1  12      189.93      196.25     21.69 o 
  -7   1  12       69.42      101.37     30.06 o 
  -6   1  12      201.16      229.17     14.91 o 
  -5   1  12       79.06       87.31      9.85 o 
  -4   1  12        2.16        2.68      5.50 o 
  -3   1  12       84.77       91.80     10.09 o 
  -2   1  12        0.84        5.25      8.76 o 
  -1   1  12        3.79        0.64      5.95 o 
   0   1  12       22.41       16.63      6.96 o 
   1   1  12       36.56       37.17      8.37 o 
   2   1  12      186.65      193.39     15.12 o 
   3   1  12      135.90      155.96     13.95 o 
   4   1  12       18.16       26.15      8.31 o 
   5   1  12       21.50       24.87      8.56 o 
   6   1  12        7.02       10.49      6.73 o 
   7   1  12        1.68        7.39      6.96 o 
 -17   2  12       60.22       72.48     14.13 o 
 -16   2  12       62.19       92.07     17.08 o 
 -15   2  12        0.20       12.95     11.07 o 
 -14   2  12       46.60       35.78      8.77 o 
 -13   2  12       33.82       57.68     13.85 o 
 -12   2  12        4.73        1.49      6.62 o 
 -11   2  12        5.59        2.64      8.38 o 
 -10   2  12       34.10       21.73      7.40 o 
  -9   2  12       24.63       22.85      7.53 o 
  -8   2  12      387.13      382.07     35.57 o 
  -7   2  12       29.69       31.05      7.34 o 
  -6   2  12       15.24       18.11      5.49 o 
  -5   2  12        6.16        1.72      4.51 o 
  -4   2  12       20.51       23.11      6.90 o 
  -3   2  12        8.46        5.02      5.95 o 
  -2   2  12       53.87       50.20      8.63 o 
  -1   2  12       60.62       82.45      9.80 o 
   0   2  12       16.25       -0.64      6.74 o 
   1   2  12       59.35       72.67     13.00 o 
   2   2  12       46.11       39.42      8.73 o 
   3   2  12        0.52       -1.33      6.63 o 
   4   2  12        4.30       -1.53      6.69 o 
   5   2  12        0.01        3.10      6.76 o 
   6   2  12        5.58       11.26      6.91 o 
   7   2  12        8.05       13.21      8.78 o 
 -16   3  12       44.13       60.20     23.13 o 
 -15   3  12       36.17       35.43     10.93 o 
 -14   3  12        0.68       -6.83      7.80 o 
 -13   3  12        6.40        8.88      7.96 o 
 -12   3  12        4.67        7.83      8.01 o 
 -11   3  12       15.65       12.03      8.21 o 
 -10   3  12        0.44       -2.06      6.08 o 
  -9   3  12        0.39        4.90      8.15 o 
  -8   3  12        1.34        4.29      5.03 o 
  -7   3  12       10.82       12.45      5.55 o 
  -6   3  12      182.88      185.80     11.44 o 
  -5   3  12       21.91       13.46      5.36 o 
  -4   3  12       58.30       49.31      9.42 o 
  -3   3  12        2.85       -0.28      5.64 o 
  -2   3  12       15.66        9.60      6.39 o 
  -1   3  12       21.17       13.99      6.51 o 
   0   3  12        5.59       20.22      7.10 o 
   1   3  12       16.46       26.60      8.09 o 
   2   3  12       43.51       24.40      7.98 o 
   3   3  12        9.96        6.23      7.07 o 
   4   3  12        3.23       14.57      7.50 o 
   5   3  12        1.50       -8.66      6.78 o 
   6   3  12        4.14       16.49     10.04 o 
 -16   4  12       19.91       31.99     19.26 o 
 -15   4  12        1.56       -6.38      8.33 o 
 -14   4  12        2.28       13.89     10.84 o 
 -13   4  12        2.42        3.69      8.42 o 
 -12   4  12        1.00        4.90      7.95 o 
 -11   4  12       13.12       19.63      8.10 o 
 -10   4  12        3.47       -0.57      7.35 o 
  -9   4  12        0.05        2.46      5.80 o 
  -8   4  12        5.28        7.75      5.83 o 
  -7   4  12       22.36       22.03      6.66 o 
  -6   4  12       31.01       21.50      6.50 o 
  -5   4  12       12.38        4.86      7.31 o 
  -4   4  12       17.47       21.79      6.56 o 
  -3   4  12        8.50       16.24      7.81 o 
  -2   4  12        0.97      -11.92      7.20 o 
  -1   4  12       11.74        2.78      6.97 o 
   0   4  12        3.51        2.01      7.45 o 
   1   4  12        7.27       14.29      9.80 o 
   2   4  12       33.52       34.03     18.12 o 
   3   4  12       49.77       52.52     15.83 o 
   4   4  12        5.61        8.09     10.95 o 
   5   4  12        0.04        1.68      8.99 o 
 -15   5  12       10.39        1.63     15.67 o 
 -14   5  12        3.61       11.28     13.06 o 
 -13   5  12        7.40        8.32      9.12 o 
 -12   5  12        3.03      -12.25     10.81 o 
 -11   5  12       20.19       17.70     10.37 o 
 -10   5  12       37.09       18.36      7.88 o 
  -9   5  12       41.35       38.42      8.97 o 
  -8   5  12       20.49       23.11      7.91 o 
  -7   5  12        0.02        1.14      6.58 o 
  -6   5  12        6.88       -6.01      7.89 o 
  -5   5  12        9.60        9.52      6.78 o 
  -4   5  12       36.02       16.76      9.98 o 
  -3   5  12        9.35        4.46      9.18 o 
  -2   5  12        7.37       -2.63      8.42 o 
  -1   5  12       18.75       22.74     10.96 o 
   0   5  12        5.35        6.53      9.93 o 
   1   5  12       41.66       31.35     12.15 o 
   2   5  12       10.04       -1.48     13.87 o 
   3   5  12       30.20       17.15     25.30 o 
   4   5  12       13.05       13.34     10.23 o 
 -13   6  12        0.36       -2.70     10.44 o 
 -12   6  12        0.00        0.26     11.06 o 
 -11   6  12        4.80        5.13      8.63 o 
 -10   6  12        6.21        2.88      9.48 o 
  -9   6  12        0.32        9.56      7.53 o 
  -8   6  12        0.79        5.80      7.28 o 
  -7   6  12       23.53       29.00      8.71 o 
  -6   6  12        4.65       -5.96      8.04 o 
  -5   6  12       25.23       21.02      8.14 o 
  -4   6  12       64.78       63.75     10.46 o 
  -3   6  12        5.15        3.86      9.35 o 
  -2   6  12        5.43        6.68      9.58 o 
  -1   6  12        8.10        2.97      9.69 o 
   0   6  12       53.61       38.70     12.69 o 
   1   6  12       76.99       83.44     16.08 o 
   2   6  12        0.13        2.23     20.40 o 
   3   6  12       11.77      -13.85      9.94 o 
 -11   7  12        2.50       -6.86     12.08 o 
 -10   7  12       23.88       16.10      8.90 o 
  -9   7  12       68.03       73.56     12.13 o 
  -8   7  12       56.24       56.39     10.81 o 
  -7   7  12        0.41        4.54      8.55 o 
  -6   7  12        2.76        3.86      7.84 o 
  -5   7  12       10.45       20.31      8.64 o 
  -4   7  12        6.23        3.59      8.39 o 
  -3   7  12        0.16       10.01     10.58 o 
  -2   7  12        2.46        4.73     10.62 o 
  -1   7  12        0.65        2.34     10.50 o 
   0   7  12        4.94        1.74     11.20 o 
 -16   1  13        0.07        7.75      8.40 o 
 -15   1  13       13.17        7.43      8.11 o 
 -14   1  13        2.31       -9.63      6.33 o 
 -13   1  13        0.03       -5.81      6.85 o 
 -12   1  13        0.93        9.64      7.44 o 
 -11   1  13        5.03        7.59      6.78 o 
 -10   1  13        1.32       -1.12      6.21 o 
  -9   1  13       12.68       11.62      6.99 o 
  -8   1  13       21.31       25.72      7.94 o 
  -7   1  13       10.88       13.17      6.74 o 
  -6   1  13        6.40       11.50      6.58 o 
  -5   1  13       13.54       13.17      6.70 o 
  -4   1  13        0.57        0.87      5.63 o 
  -3   1  13        0.19        7.64      6.25 o 
  -2   1  13       22.79       17.30      7.06 o 
  -1   1  13        9.52       -1.01      6.36 o 
   0   1  13        0.90       -0.14      6.59 o 
   1   1  13        2.10       12.98      7.44 o 
   2   1  13        0.06       -1.05      6.95 o 
   3   1  13        2.03       -3.13      7.27 o 
   4   1  13        0.54       25.60     13.09 o 
   5   1  13        9.91       20.17      7.43 o 
 -16   2  13        8.19       15.38     10.94 o 
 -15   2  13        3.46       -8.46      9.55 o 
 -14   2  13        0.57        0.00      8.53 o 
 -13   2  13        4.10       -0.60      8.60 o 
 -12   2  13       12.37       16.91      7.27 o 
 -11   2  13       13.99       22.90      7.79 o 
 -10   2  13       89.82       88.20     12.50 o 
  -9   2  13        3.77       -2.42      6.19 o 
  -8   2  13       38.79       33.51      9.94 o 
  -7   2  13       22.38       21.86      7.45 o 
  -6   2  13       25.75       27.55      7.63 o 
  -5   2  13       11.79       27.36     11.03 o 
  -4   2  13       22.29       17.50      7.13 o 
  -3   2  13       11.58        6.81      6.66 o 
  -2   2  13        7.20       14.84     11.50 o 
  -1   2  13        2.37        7.28      6.70 o 
   0   2  13        6.77        3.00      7.73 o 
   1   2  13        1.61       15.88      8.15 o 
   2   2  13        0.11        6.49      7.67 o 
   3   2  13       14.99       16.65      8.63 o 
   4   2  13        2.65        3.89      8.16 o 
   5   2  13       20.51       34.58     10.70 o 
 -15   3  13       33.71       56.59     12.68 o 
 -14   3  13       14.87       24.93     10.06 o 
 -13   3  13        1.28       10.16     15.78 o 
 -12   3  13        9.72        9.18     14.22 o 
 -11   3  13        0.08        5.18      8.10 o 
 -10   3  13        9.27        0.14      6.92 o 
  -9   3  13       50.05       53.40      9.02 o 
  -8   3  13        3.69       11.95      5.94 o 
  -7   3  13        0.25       -9.13      5.71 o 
  -6   3  13        2.74        2.48      6.21 o 
  -5   3  13       11.26        8.55      6.48 o 
  -4   3  13        0.14       -7.28      5.62 o 
  -3   3  13       10.00       11.03      6.90 o 
  -2   3  13       94.86       97.59     11.43 o 
  -1   3  13       20.28       11.17      7.04 o 
   0   3  13       20.62       38.19      8.85 o 
   1   3  13       47.75       44.77      9.41 o 
   2   3  13       22.36       16.94      8.15 o 
   3   3  13        1.30       -5.09     18.93 o 
   4   3  13        1.82       -1.20     10.25 o 
 -14   4  13        0.66        4.01      9.12 o 
 -13   4  13       18.41       23.22     10.40 o 
 -12   4  13       26.45       41.39     10.91 o 
 -11   4  13       28.83       28.63      8.58 o 
 -10   4  13      136.79      138.27     12.63 o 
  -9   4  13       51.54       59.68     11.73 o 
  -8   4  13        3.30        3.77      6.28 o 
  -7   4  13       39.69       42.20      8.38 o 
  -6   4  13       13.86        6.86      8.10 o 
  -5   4  13       37.57       49.83     10.66 o 
  -4   4  13       83.59      107.14     13.61 o 
  -3   4  13       26.84       28.23      9.08 o 
  -2   4  13        2.94      -11.44      7.69 o 
  -1   4  13        0.91       -2.16     12.57 o 
   0   4  13        1.89        6.05     10.15 o 
   1   4  13       19.11       21.90     15.02 o 
   2   4  13        1.70        2.12     11.08 o 
   3   4  13       27.53       39.51     23.67 o 
 -13   5  13        0.65       -0.96      8.90 o 
 -12   5  13       13.03       20.35      9.62 o 
 -11   5  13        2.42        0.36      7.50 o 
 -10   5  13        1.75       13.23      9.66 o 
  -9   5  13       30.64       26.12      9.17 o 
  -8   5  13        0.14        5.85      7.79 o 
  -7   5  13        2.92       15.69      7.82 o 
  -6   5  13        5.20        6.18     11.59 o 
  -5   5  13        1.14       -8.41      9.10 o 
  -4   5  13       21.32       18.56     11.66 o 
  -3   5  13       61.03       50.60     13.13 o 
  -2   5  13       99.12      108.06     17.40 o 
  -1   5  13       15.00        3.92     10.16 o 
   0   5  13       13.92       24.13     12.15 o 
   1   5  13       14.40       13.10     12.27 o 
 -11   6  13       15.28       12.04     10.82 o 
 -10   6  13        8.53        4.64      8.02 o 
  -9   6  13        8.91       12.49      8.80 o 
  -8   6  13       47.91       42.62     10.53 o 
  -7   6  13       87.13       95.33     15.45 o 
  -6   6  13       11.19       -0.83     15.02 o 
  -5   6  13       12.77        2.99     10.59 o 
  -4   6  13       14.74        1.37     10.96 o 
  -3   6  13        3.02       -3.49      9.76 o 
  -2   6  13        0.53       -3.27      9.94 o 
  -1   6  13        0.28      -13.67     10.27 o 
   0   6  13        0.02        0.33     16.00 o 
  -6   7  13       31.70       17.30     16.65 o 
 -15   0  14       29.96       51.82     15.55 o 
 -14   0  14        3.26       18.68     12.57 o 
 -13   0  14       25.99       21.78     12.57 o 
 -12   0  14       10.28       22.15     12.08 o 
 -11   0  14       15.01       24.29     12.44 o 
 -10   0  14        0.59        8.46     10.03 o 
  -9   0  14       99.14      113.98     17.43 o 
  -8   0  14      197.97      174.05     21.55 o 
  -7   0  14        0.55       -5.50     14.85 o 
  -6   0  14        2.93       -4.96     11.75 o 
  -5   0  14        0.77       22.21     10.95 o 
  -4   0  14        0.85        7.67     10.25 o 
  -3   0  14       28.67       18.27     11.43 o 
  -2   0  14        3.59        1.09     10.28 o 
  -1   0  14        6.21       16.05     10.98 o 
   0   0  14       62.73       55.80     15.09 o 
   1   0  14       30.97       25.52     13.01 o 
   2   0  14       73.60       73.35     16.62 o 
   3   0  14       35.56       66.34     31.99 o 
 -15   1  14       12.41       25.27     13.57 o 
 -14   1  14       21.04       -3.14      7.52 o 
 -13   1  14       15.76       23.57      8.65 o 
 -12   1  14        0.00        1.94      7.10 o 
 -11   1  14        9.30        5.05      7.36 o 
 -10   1  14        8.92       14.03      7.71 o 
  -9   1  14      153.38      140.41     17.72 o 
  -8   1  14       58.58       64.75     10.44 o 
  -7   1  14        6.75       15.58      7.66 o 
  -6   1  14       18.78        5.03      6.98 o 
  -5   1  14       67.19       62.56     10.22 o 
  -4   1  14        6.22        9.17      7.17 o 
  -3   1  14        0.59       -5.86      9.08 o 
  -2   1  14        0.65       -0.33      7.02 o 
  -1   1  14        0.07       -2.26      6.94 o 
   0   1  14       14.19       18.50      8.30 o 
   1   1  14       52.65       74.81     16.07 o 
   2   1  14        1.51       -1.52      7.79 o 
   3   1  14        0.75        8.46     11.64 o 
 -14   2  14        1.11       -5.60      8.65 o 
 -13   2  14       17.46       10.45      9.07 o 
 -12   2  14        6.20        6.81     10.95 o 
 -11   2  14        2.69        5.41      7.61 o 
 -10   2  14        1.07       23.32     13.76 o 
  -9   2  14       17.45       19.40      7.63 o 
  -8   2  14       24.23       27.84      8.27 o 
  -7   2  14        0.24       -9.31      5.97 o 
  -6   2  14        8.78        8.52      7.28 o 
  -5   2  14        1.17        5.69      6.70 o 
  -4   2  14        5.09        2.22      6.81 o 
  -3   2  14        7.30       19.64      8.08 o 
  -2   2  14        6.66        8.32      7.19 o 
  -1   2  14        4.13        7.38      7.29 o 
   0   2  14       25.33       22.15      9.36 o 
   1   2  14        7.17        1.21      7.70 o 
   2   2  14       13.30        5.05      8.45 o 
 -14   3  14        0.18        9.14     16.32 o 
 -13   3  14        1.09       11.74     13.00 o 
 -12   3  14        0.56        4.23      8.82 o 
 -11   3  14        7.59        9.45      8.89 o 
 -10   3  14        6.38        2.19      8.30 o 
  -9   3  14       25.47       19.94      9.75 o 
  -8   3  14       43.98       37.44     10.13 o 
  -7   3  14       14.66       28.83     16.60 o 
  -6   3  14       11.36       -4.14      9.33 o 
  -5   3  14       36.45       43.78     10.49 o 
  -4   3  14       13.87       14.54      9.16 o 
  -3   3  14        0.77        2.08      7.71 o 
  -2   3  14        1.16        5.54      7.80 o 
  -1   3  14        0.03       -1.46      8.61 o 
   0   3  14        0.12        4.50      9.24 o 
   1   3  14       10.86       14.75     12.23 o 
 -12   4  14        7.74        6.60     14.06 o 
 -11   4  14       11.46       10.66      8.56 o 
 -10   4  14        1.08        3.67      7.90 o 
  -9   4  14        0.03       -3.23      8.15 o 
  -8   4  14        2.50       -2.47      7.58 o 
  -7   4  14        1.24       -0.69      9.46 o 
  -6   4  14        3.16      -11.46     13.87 o 
  -5   4  14       16.77       28.94     16.00 o 
  -4   4  14        7.74       -6.87      9.96 o 
  -3   4  14        0.82        2.53     10.35 o 
  -2   4  14        9.45        6.53     11.92 o 
  -1   4  14        8.43       13.14     11.43 o 
   0   4  14       18.42       11.37     11.57 o 
 -10   5  14       13.36       10.09      9.47 o 
  -9   5  14        5.32       10.77     11.54 o 
  -8   5  14        5.80        4.58     10.42 o 
  -7   5  14        0.11       -3.55      9.33 o 
  -6   5  14        0.89        5.06     10.85 o 
  -5   5  14       22.09        6.91      9.89 o 
  -4   5  14       28.58       23.83     12.41 o 
  -3   5  14        1.24       -2.45     10.39 o 
  -2   5  14        0.82      -22.85     14.36 o 
 -12   1  15        1.70        6.05      8.19 o 
 -11   1  15        8.96       11.50      8.53 o 
 -10   1  15       10.98       19.36      8.84 o 
  -9   1  15        1.93       -8.90      6.69 o 
  -8   1  15        0.53        3.33      7.62 o 
  -7   1  15       12.20       14.47      9.16 o 
  -6   1  15        8.45       17.01      8.28 o 
  -5   1  15        4.55       -6.11      7.73 o 
  -4   1  15        4.38        8.28      7.68 o 
  -3   1  15        0.30       15.72     11.76 o 
  -2   1  15        0.28       14.61      8.16 o 
  -1   1  15        0.01        6.92      8.47 o 
 -12   2  15        0.15        9.18     11.77 o 
 -11   2  15        2.54       -2.42      8.98 o 
 -10   2  15       13.52       14.18     10.09 o 
  -9   2  15       70.33       55.52     12.05 o 
  -8   2  15       38.52       50.48     23.36 o 
  -7   2  15        0.33       -1.16      7.33 o 
  -6   2  15        0.52       -2.20      7.13 o 
  -5   2  15        1.82        4.96      7.37 o 
  -4   2  15        0.18       -2.09      7.15 o 
  -3   2  15        1.75       12.23      8.03 o 
  -2   2  15        5.43        0.07      8.34 o 
  -1   2  15        5.04       10.43     12.41 o 
 -11   3  15       23.44       24.81     18.28 o 
 -10   3  15       56.71       87.60     27.26 o 
  -9   3  15        3.01        2.79      9.12 o 
  -8   3  15        1.63       16.97      9.94 o 
  -7   3  15       13.90       21.16     10.03 o 
  -6   3  15        8.76       21.18      9.89 o 
  -5   3  15       10.11       21.52     10.18 o 
  -4   3  15       21.85       33.13     11.35 o 
  -3   3  15        6.01        0.93      9.53 o 
  -2   3  15        0.48        3.26     16.98 o 
  -7   4  15        0.07       21.87     16.00 o 
                                                 
